# Supplementary material for: The APAF1_C/WD40 repeat domain-encoding gene from the sea lettuce Ulva mutabilis sheds light on the evolution of NB-ARC domain-containing proteins in green plants
Source: Planta. 2022 Mar 2;255(4):76. doi: 10.1007/s00425-022-03851-0 (PMC8891106; doi:10.1007/s00425-022-03851-0)
Supplement: Supplementary file 1 — Supplementary file1 (XLSX 45 KB) [file 425_2022_3851_MOESM1_ESM.xlsx]

## Sheet: Sheet1
Kwantes and Wichard - The APAF1_C/WD40 repeat domain-encoding gene from the sea lettuce Ulva mutabilis sheds light on the evolution of NB-ARC domain-containing proteins in green plants
Supplementary data file 1 - sequence information
species name	database sequence accession identifier	protein sequence
Ulva mutabilis Føyn	jgi|Ulvmu1|6947|UM033_0004.1	MSPASDKHDAIQRPTTAPRQNPFSSSLFAPATVRSPNPSIDRSRASRVSQASRPSDSRTASRQLETHSVAGSIDGSPRAARHQLSQHDLGHGAVSHGEHADVGYDTFAPSRKGQPRQPVPPLGLPSTASATSSMNAPVASAAARSATTHSEIASLGPISSSAVPPTSSPTHHLQPHAPQRPLPRGSGTGSLLSPARPHAFQPRHPSDSMRPLPHRGSDASSRASGASRSVRSRNASCALENIDDPLGTRPSMDAFGSQMSASFAQPLDSHAVARAVAVLRTLPQEVISCARILSAFNPDCLLPAQVLAKIWRVDIPRARGMIQRLSEAGIVRHATLANGSVWCVPTTSFSSALKHEFEEEIPAMHAAVLAVYEDRPGFTTWAAVKDDGFIALNLISHLA…
Caulerpa lentillifera	jgi|Caulen1|91263|g6499.t1	MEDESLPIPEITPLETSVKTRKPWYRRVMNCGLGTATLYLKKPVLPPLVEYSSLLVRRNPFEPAVANEDQNPDRLRGAEAFVRDQNRTNSIAPTQEKTGSEVKILRRFRFFDNEESVRPCALDIGLGGKIVLDPSVHMQPVARIRVADCATMMFLPEPIVKFSKKLPFHWQGMQAHLRYEVPVSSLRQSWWKPPARMLVRFEHGSNSGFHLYPGGLEFGDHTIPLTSDSTIALRVAAGLSFPREYPVSPGNGPKWEIYRLGIKTIWFQETKEDQSTAQLFSQPTRCSSDVSTGPVGERLSSSSLDSQRPSSSSLFDSARVSPSNGQDVLTEDRTVNEGRKHSDDSASASLFCINEKEEVNPIENNPLENIQSCQQFVVLYLQLTNKRVEDLTENDYSVI…
Caulerpa lentillifera	jgi|Caulen1|93918|g8504.t1	MEPVPQNNPEISAASASSSSFFRRSSDVTAPVPQPCITEITDSESTPFLQSPPVHEERVVRPSMDIAGGHYTRFSGVQGTIQSDYPDRGRLSEAMSLISEGSSHRATEEPPRPPPPPPLEPQVGQGPFHERTERLKMIRSSFAAERKSIEQKRQSLNDACLFEDIVDSGCIHITSDSLASELLRRYYQLAVIPDDTLVPLTLLSMLWGTTCPVNLVDAEATAWIMEGKNIIRIAVVEDGSIWCMINLDHASKLRELMESQLVDLHSRLINLYRQGFHDLALVPDDNYFMQNVSLHLTEAGRFTELAALLRDPIWLETKLRSYGTATVVSDFRRFFSFQEDSDLKLMLRAFQISANSSLDHSTLYVLKEQMLSRLIISAEQSPGINDWYQQGLTECQMAV…
Asterochloris glomerata Cgr/DA1pho v2.0	jgi|Astpho2|2441|Aster-05689	MEVMCDQLGIPKAMRDRYLKLAVVPDNTPLPMTMLVKLWRVSGEQDAEATANLMEQGGIMRVACLYDGSAWALVDSGHLKHLQGASWSSIPDVHADLLDDYMEGFEQLADVPDDGYIMQNAGHHLVGAKRLWDLKKLISSPTWLETKLHSYGVASVVADFRRFLMVRTDEEVKLLLEALQMSVSSCMQMPDVAMLRSQMLARLMTVPRLQVGAPFELMSPSVVQEWCMTQLDLARQQAPGPESVCCLLPRSPSLEQAGGLHRMVLRGHTGGIMKVLLTSGGIDVITASTDGTARVWDMEIGDCVLMLEGHQGPVTDLAASSDSSILVTASADQTARVWSLEKGQCTAVLAGHTGMLHGVAVDPHGRFAVTASADGTARVWDLGSGQCAHVLAGHSNSAT…
Auxenochlorella protothecoides 0710	jgi|Auxeprot1|1644|XM_011401304.1	MALPGVVSMAQAPDGMLWCLPQLDCLLSLQAAMGSAVRAFHRALLASYAREGVTLASLPRHDPYLWLNVGHHLMGAGYDAELRGILLDPAWLEGKLEAAGHTALVADFRRYQQAHADPGVKLVLEALQMSLGLVQAHPEAAGLLRCQLAGRLMVAAGPGGVLEDWRAAQEAALAQVPASPVEGGGVRCLRTLTPSLDQAGGLQRLTLRGHTKAVTQLKLTPTRDDIVSGSADGLVHVWDQEIGDCVLSMQGHIGPITSMCLSADGSLLVSGSADGTARAYEMERGQCLRVLAIEAGAHINAVEMDVSGRTVFTAASDGCVYAWDLSAAAVVRTYRACREDRSEGVLCLALVPSLSGAGRLVTGAADNSARVFDAGSGQTLAAHSRHTSWVVAVAVLPDQ…
Botryococcus braunii Showa v2.1	jgi|Botrbrau1|18437|Bobra.0072s0025.1	MQSLSRYLWSAMGSGKSGGCAKGETPELEETDQVDCNASPSTNTDAFDKVEKQFCGDSAYVGSRRQSMDTSAGGSVASSQRRSRAFSVGSSYPSQSSMRPDGEGMSAWGNSSAGDALEDVNTAFLGKIGEALDHENETREEVGNAPESYESWNQRNSIDSCGGGSTRSGRSSFALERASFEANRKSLEMFGVDSAGRAGRGSNAGNVLSMAQLCMEVGVRGVAAERYMALCVVPNDTPLPMSMLSRLWRTTEDDAEATASMFDEKGIMRVASLYDGSAWGLVSPQVLQALQAACAATAVSHHQRLLAAYASQGHGMPAMQWADIPDDGYIMQNLGHHLVCAERLTDVRSLLANPAWLEVKLLSYGTGAVVADFRRYLMSQADEEVKMLLEAFQMSVPAC…
Chlamydomonas reinhardtii v5.6	jgi|Chlre5_6|6128|Cre14.g611750.t1.1	MGSCLSKGQGGPVDSAPSAALNSASTAPGCASAGIKTATQRTSGAPAQGVGSLSKGERPCGSANGLSLTDITLAQSNTSGLDASCSTHAVQPAAAGADPTRSTSSGLDGTGPGGGAAGAIASAGAASSKRSTLPINSNSLRCSFAAEAAPVGAFHRRNTGTSSQFSTHGKAAAQVPRGSNSNSSNGPSSASQGPAGGSAKGGASCAAQQQAAGKLGVSDQADEAIARAVHFATTQDPLPDFDLTAALRAVPADLAAAAAAAAAAYPLLGVLAPGLPAPLEVLQRLWQLESTDAAKAVARTLAAIGVLRLASLDDGSPWALADPQHVSHAAAMWPEVVSAAHVTLLNSYTRSGMLTLEAVPDDGYILQAISHHLLGAGQLAQLRALLMSARWLETKLYSY…
Chlamydomonas reinhardtii v5.6	jgi|Chlre5_6|7610|Cre16.g678808.t1.1	MGCNQSAPRGGEGPGTIGNAETATGLGTTPIRISFNGKQSASLAPKAAVRDSVQDIGEKSAPKGDNNGKGHGSISSKDGSERTSASKHANTDTRAAQGPHGSSSNLPAAGNGASAPNTASASHTTSPQPPKAGSMDIHSNRSSFAAEGIPAGSKLAVARASGSARRSVEDVGAGAVGGGRLPPALEAARSSQQARLSSIQAADVMGVGGEKPAGVPARPHVAAFDPLPGYSPPAPLAAHYPLLGALPPDTPVPMDVLARLWRAGQPAEALEVARGLAAAGVLRLAALDDGSQWALPSPQHVAHAAAAWPGVVVAVHGQILDSYCKGGAVALDSLRDDGYIIQALSHHLVGCGRLEALRRLLMNPGWLEAKLHAYGVGAVVRDFRRYLQDAEADAAPSGP…
Chlamydomonas eustigma NIES-2499	jgi|Chleu1|8914|rna-CEUSTIGMA_g6995.t1	MGSANSQTKKFTVKEDVSVPRADGDAGSNNRTPAGLVIKSSASFTPQPQQHLTAPALQENISSPSKPAKSLQDDKYQASSAVSPSHLSPIRMSMCSDDAGFGEASGYAICNSLFPPVGNIKNASCGSDRCLHEDAYSKLMASFTARPSSFEEPRGSQVMGLVGPSRLSTTAMHKGVSNLELVSEFSNLPSHLQPFYKRLGILPADASAPLPMLMKLWSKESLKKTEEIVEELSSLKLVRVAILDDGSAWCLLATEHLSRLQALYADALPQVHRQLISSYTGNGHIKLKNIVDDGYILQNLSYHLLCGDCAADLRELLIDPTWIEGKLHTCGIAATVQDFRRYLGMHEADADIKLILHAFMLSLGCCMEHPSASMLRHQMLSRLMAKVAAQPPADTRMSE…
Chlorella variabilis NC64A	jgi|ChlNC64A_1|136376|IGS.gm_16_00099	MGAAQSSNPRPHQSEQPSRAPPPSLPLTEESLTRHEAQARAREEAEKEAEQETDESFASWRSGSEKTRSLRQSGDSQRHSIGSTVTPVSGVTRPSSQWMDQRPSADTPLPSTSGGVPGGGGSVYKGSSLAVSEAPAGPATRRSRSSELMRPSSDSRLGGGGGDPGARPSSDGSASVYSAAGSGRSSFALERASLEANRASLEAFQEAFATGALMPASRLSQQLQARQPGEEAPAAAAGPDPAVALDQLMQAAQLPSSLREKFARLSVLPPNTPAPASMLAKLWQSDAPEVKAALAALAAKSVLNVAQLPDGRVWCLPQAQQLALLQAVCCDVAPHYHRLLLDAYCSSVLPRISEEPEGRPSSAGSGSGSDAGQQQQQQQQQQHWTQRPWQPQAPGAAAA…
Chlorella sorokiniana UTEX 1602	jgi|Chloso1602_1|3237|rna-gnl|WGS:LHPG|mrna.C2E21_7573	MSGVTNDWDQRPSADTPLPGASSGYKGSSLASDGGPAGARRRSRSEELRGSCDSAGGGRAGGHHHERRSEEGTASVYSAAGSARSSFALERASMEANRASLEAFQEAFASGPLMPPAAAPPHLSPPATPTAAPALTLLQLADAAQLPASLRDKFARLAVIPPNTPAPTSMLVKLWQTDAMDVKASLAALAAKGVLNVAQLPDGRVWCLPQAQQLQLLQAACRDLAPHFHRQLLDAYSCSVLPSIAEEGEASGSLGSQDLSAAGFPANGGSSGGSSRPHTPPGAPAFAGAAGTSPAYSPQQPPEAQGPARAAQAGQPAGQLHRGRPQHSLLRLPASRLQDIPDDGYILINLGHHLTAAGRHQQLRELLLDPDWLRRKLVAAGTTAVVADFRRFLLLDNCA…
Chromochloris zofingiensis SAG 211-14	jgi|Chrzof1|12547|UNPLg00498.t1	MMEDDNPEETSHATVALAFAVAPPRRTSSRKDRGAFWQTQQEQLHRQQQQQQQQSSSTLERRSTASTSGGVSFLPTSSDVAASSTSGRPSDQQLPPLPPSMRRSLAVDGPRLASIGSITNDLASSQRHKSTGEADATAYLEHNHTQQQQQPQQAARKTGSSTGLLQSMLRRRQSGGGASSSGSLAAAARSSQQATPHVRSSTGSATTYTRAGSTESTQSRASQATARSSSRSSFAAEAEIDMYGRPSFAAFEPMPGHVSNRGRAFEQSLDKQLAHLYRQLAVLRPDAPVPLSTLAVWWHCTMVEAADAARLLEKQGVMKVAPTPDKDAWCMISPDHLEYLKASQGSSIAEMHQQLLDLYSSQGAIAPAQFPNDGYILFSVAYHIASAGQLHLLKGLLTD…
Chromochloris zofingiensis SAG 211-14	jgi|Chrzof1|13249|Cz07g26030.t1	MGCLQSVPKARSESFLVIPLKDRDQMGNASAKGVVEGKPMRDSANEDDPSFRLVQQPGAVNTDDAQIGASNATWRQGSTDNSQPSTSRDGMYEPEQQQQQQERSSKSSSNGSKQGTIRPSSDPGASRNPAPPRASTRHSLDQRIANKPGGPRKSLAEGTWLGSTGSNTIYSGQEFPAESANQQQHGSRSSPMQSTLARVVSAASGMGTSGRTNSGGGGRGSTDSVYSRTSQVSIASSGRSSFAAEADVDAYGRPSFTAFEPIMEEPSARGRIFEGSLDEDLARMYHQLAIIQPQAPIPLSTLALLWNCTMVDAAEAAHIFELQGVVKVATLQDGNAWCMVSPEHLQYLMLSQSGNLQTMHQELLDMYGGYGSLSPAQFVNDGYILLAIGHHFVGAGQLE…
Dunaliella salina CCAP19/18	jgi|Dunsal1_1|199|Dusal.0101s00001.1	MQPDQRLPGPQGQNRSICMLCECSLAFLPPAGPVGLASRPPHRVPGLQGPERGLGPQRCLPLSLQSRPSASMASRDLKEGSAYRAASQDRFSGGGQRISQSCFSGGGQRISKDRGSSVNTSGSTNSPKTSKRGSARSSFAVEKDGGDNLKNTIGGRAKAQLQKQPHISESGAIIEFLPPEHLERQYHALGITAPDMPVPVTMLAMLWQLPLEEAVERVNEFQNIGVMRVATLEDGSLWCLTSSDHLQNIEAICGEAGLKKYHEQQLDAYTQQGKVPLNEVADDGYIVQNFAHHLVGAGRLNDMLVLLTDPIWLESKLHAYGLASVVQDFRRLLREFDSLTALVLLLEG
Dunaliella salina CCAP19/18	jgi|Dunsal1_1|200|Dusal.0101s00001.2	MASRDLKEGSAYRAASQDRFSGGGQRISQSCFSGGGQRISKDRGSSVNTSGSTNSPKTSKRGSARSSFAVEKDGGDNLKNTIGGRAKAQLQKQPHISESGAIIEFLPPEHLERQYHALGITAPDMPVPVTMLAMLWQLPLEEAVERVNEFQNIGVMRVATLEDGSLWCLTSSDHLQNIEAICGEAGLKKYHEQQLDAYTQQGKVPLNEVADDGYIVQNFAHHLVGAGRLNDMLVLLTDPIWLESKLHAYGLASVVQDFRRLLREFDSLTALVLLLEG
Gonium pectorale NIES-2863	jgi|Gonpec1|10004|rna10079	MGCTQSSTSRADSAEIGGQPAPTKLPGSFSDGKPPASPATKVRDSVQDIFPQPNNTSKQGEDEDGKERSKNSDGEAHGASHVKAATHTGGDSGPVPIDRTASTTSAGGAPCTPRSNSGGNDRKASTDATAAAKYHSNRSSFAAEGVNANGRPLPPARGSYSSDHGAPPSGLEAARSSQQARLSSIQAADVMGIGADKNVPTGRALTVAFDPLPDYSPPAPLAPAYPLLGALPPDTPVPLEVLRRLWSCGSGEAALALARAFAASGILRLASLEDGSCWALPAPQHVAHAAAAWPDRVASCHGRLLEAYGRRGETEVPLEGLRDDGYIIQALSHHLVGAGRLADLKSLLMNPGWLEAKLHAYGVGAVVRDFRRFLQEAETDEASLHVKLMLQAFQLSLGA…
Picochlorum renovo	jgi|Picre1|32651|NNA_007997.t1	MGLRESKQQDSLDLATTSTPTIDKKEQQEEEGGGQGTEGQKLEDARRETQEAQRNAHQLTSSSSEDFAAWMVSRCPSDEEAAVKEGAASVASTVLEEGAEQSEGEKKDLVSRADIAADDTTDGGEYKKSGTVESPGTGTQRSEASLRFSDRGHASESSGRGSHGFTTRVSMTSSARSSFALEQADISVNRKSLEMFLGHVSADDTLVGSAPRTGTLERLSLDEPDSESLHLAAFQEVIKEQEDVYDVFDQVEQAIVRIGVPKDLWQEVCVLAVLPADTPAPLSMLKQLWTRRSERDQDAESVLVRLAHTGIVKAARFPDGMLWGLPKSNVLKRIHSTILPENVLASFHRYVVKSYGRSASDEGEHASLAQVDDDGYIVSNLCHHLIAGRMDNTAREMLI…
Picochlorum soloecismus DOE101	jgi|Picsp_1|2572|NSC_00803-R1_wd-40 repeat protein	MCGAVSSRPRSRDDSGNEVSHAAGVALGREERNEENTCHEKGNEGLDEGVPRAEGEASKFEEENRRATRSVIEKSSSSDEELESFQGWRSSMSHSTDGGHVGTEGASTRGSGSCGRPSDSHGAPSSSGWLGQRPSTDTPLKPGFNAVDVSGGSSGQTSRVGGAAQDKVPGEEEEAIAMERRSSVSMDQSQRTSASSASGGYDAACTGRSSFVLERADRDANRKSLEAFQHALGMERIHESTVSGFDDAAASPMHWKQEHSGYSVLESVGIPKELCREASMLVALPPHTPAPACMLRLLWGMHDAQETEKTMMSLASLDLIKVAHLPDGQVWGLPQPKPMEILQQLFCHEAPLYHGVLIRAYATHSRNANRLPYKDMDERELSRLLPIVPNDGYVVPNLS…
Raphidocelis subcapitata NIES-35	jgi|Rapsub1|11103|Rsub_10787	MGQAASGDAAAGVGRRPSKADRASQPAAPPAGAAAAQAPAAARPSDAAPASCKPSIDTCSVATSGAGSSAPGAAPRGGSGAALASSGPPSSSASGTSGTLRLSSEPAAAAAAAAAAAAAAAAAAAAPAAGAGEGPKAPGAPPRPGPAQQQQQQQQQQQQQQPPKPAPLPAARRSGSGHSGSAHSGSGAGPQGGPRASADAAAAARGGGGSMDSARGGSARSTRSSFVLETLGGRESVDAGAAAEAAAAAPDVDSYGRPSFAAFEPPRESLLSRTGPAPAGAGAAAAAAAAATAAAAAGASRGAVFEGALPPDLARRYRQLGTLLPQAPLPLATLQRVWGYADAADAAEAVHIFELQGVVKTAQLKDGSVWVMASPDHIAYLASSHQRELPALHDSLLAA…
Scenedesmus obliquus UTEX B 3031	jgi|Sceobl1|19701|snap_masked-scaffold_312-processed-gene-0.79-mRNA-1	MGQVAGGPVKGPQPHARSTDEQPAAPAAAESKGPAAWKKQTGRSSRSSVGASFSQDAIPEADPLKRSASGSATSGSALHSQNLQKHNRASSARASIESCASQASSTGGHSMRSSFAAEAAPEGELGQLDRYGRPSFAAFEAPPKAGRGAVFEASLPPDLADMYRRLAVLLPQAPIPLVTALQLWGVTDPQEAQETVQIFVMQGVLKVATLPDGATWLMVSPEHQQYILADHPDSIKEWHQAVLNIYKRQVIAARYMQQQQQLGGGDAPMLLLQTEEVSPSQFINDGYIWLALTHHLLGAGLVGQVHLLLMDPCWLEVKLHCYGVAAVVDDFRSYLQVESDITVWDMDIGDCVMQLRPPDVPGSPTGAAPAPVPLTALAVTGDGACCLCGDAQGWLSCWN…
Scenedesmus obliquus UTEX B 3031	jgi|Sceobl1|6239|snap_masked-scaffold_141-processed-gene-1.78-mRNA-1	MPPRAKAALGKSSSGKAGSGSGSGTAAPKAAAGSHAGSVAGSVCSRGSTEGGSGGRASFSRDAIPEADPLKRSASGSATSGSALHSQNLQKHNQASNARASIESCASRASSTGGHSMRSSFAAEAAPEGELGELDRYGRPSFAAFEAPPKAGRGAVFEASLPPDLADMYRRLAVLLPQAPIPLVTALQLWGVTDPHEAQETVQIFVMQGVLKVATLPDGATWLMVSPEHQQYILADHPDSIKEWHQAVLNIYKRQVIAARYMQQQQQQQQQQQQQLGGGDAPMLLLQTEEVPPSQFINDGYIWLALTHHLLGAGLVGQVHLLLMDPCWLEVKLHCYGVAAVVDDFRSYLQVESDITVKAVLQAFQMSLSCCMERSHLPMMRHQLVLRLMAAARAAAAKA…
Scenedesmus obliquus UTEX 393	jgi|Sobl393_1|13893|SZX79012.1	MGQAASGPVKGPQPHVRSTDEQPAAPAAGEGKGPAAWKKLTGRSSRSSVGSRNSSASSRQQKSVDDNAHIPLSSSGCTLSSSGSQDMYAAAAGAAAPAALAGQPQPQQQQQQQQQPASGLLPPRPPQYNAGSGSDCSSGSNMLRQGRASSSLDGNAYLPSTDAAAAPAGSGSGSGVFSLQMPPRPKAALGKSSSGKAGSGSGTAAPKAAAGSHAGSVAGSVCSRGSTEGGSGGRASFSRDAIPEADPLKRSASGSATSGSALHSQNLQKHNQASSARASIESCASRASSTGGHSMRSSFAAEAAPEGELGELDRYGRPSFAAFEAPPKAGRGAVFEASLPPDLADMYRRLAVLLPQAPIPLVTALQLWGVTDPQEAQETVQIFVMQGVLKVATLPDGAT…
Tetraselmis striata	jgi|Tetstr1|421388|TSEL_012356.t1	MDPPPPRQQGGAGSASGCAAPLPLSPVQAEAPPALRAPTPPSPSPSPSPSPGAGRRSPLGRPDSAGAAAGGGGGTPLRSPPAGGPVRPPSAGRPPSAASSAGSRPSSSSSRPPRSPAAAKLAGVGGGGGPPGLMLPPSLDIGPLLARRLSDGASPRSPRSPVTLLPHSPVVRTPRSPLLPAHGGAALAGVPELPGHYVPREGELADCRAALLAGENVTLVGPEGVGGVGKSTLAAALARDGAVLERFKDGVFWLILGPSVNPLVKAEELKVTMAMQKAKLPLWVPLEGTSSREDMRGWFQQTLRGRSCLLVLDNCTAAPEVELYRGVGFTVLVTTRSSQLAEQLGARQCFVPLVFGDLAPRILSAAAGALEPESPVRLTRAGHATETLPKLGDGVLGSY…
Tetraselmis striata	jgi|Tetstr1|435748|TSEL_024643.t1	MGCATSKADKREKRESSSSARTSGIKVSLKDEARDTCPPPPPPKATQAIPPASPSRPARANRNSNASHKSVRSSLANSELASRCNSGSGDQIWETGGLAVDEEAAAQAVLNLRKKRMSMTLLEPPQIADSGGAASQAAQEFRRARQSMETRRASLSSDPTMQNALAQAAQAAGGEDRSLRINKSSRMSVTLPTEGEGTGLAPSEAAAEFHRARKSMAEARITAQEAGKLALQLGEPPQQDCLEATARKTVQMLSEEEELDLVEELGERSMLLSAVPEPLRVPLLMLATVPANTPVPMSVLRRLWSRVMGADEVVRTVDGLEQCGLVLSAQPSEYSVWALVTPEVQEHLQAVAGDILPAMHSFLLERYAEEGGNIADVPDDGYFMHNVTFHLSESGNLDA…
Tetraselmis striata	jgi|Tetstr1|448520|TSEL_035785.t1	MAAVAQVSSYCAPRAELYVHRPEIFDTAKREVLAGNSVAILGMDSLLGIGTTTLAAAVARDEEVAKLHDGGVFWLNCRDGADDRSQLEELTDMMADAGYEPPTRPELPGADYFAQALDGRRALLVLDDNPRYAAARMYLEFGFRLVVMSRDQAMPHQLGVHTVVVPVVERDQAARFLALAGAAGRRLLGEPGAESAAGAPWEELALCAGGLPMELEMMARLSASLPSKAAVKKVGRKITDGFRLPEITGATGGSAHWQALIRTMSVSVDTLPISKHGLYKALAILQPGVSAPISFLSNLWNIEGSEEERHGKALKHARTLHAHGLLELVEPAAREGAAAVRLHDLHSYFLVTWAGKNLVGMHNALLSAYRKGETSFSLVADDGYYMQHVATHLIAAGRE…
Tetraselmis striata	jgi|Tetstr1|453734|TSEL_040687.t1	MGCATSKADKREKRESSSSARTSGIKVSLKDEARDTCPPPPPPKATQAFPPASPSQPARANRNSNASHRSVRSSLANSELASRCNSGSGEQIWETGGLAVDEEAAAQAVLNLRKKRMSMTLLEPPQIADSGGAASQAAQEFRRARQSMETRRASLSSDPTMQNALAQAAQAAGGEDRSLRINKSSRMSVTLPTEGEGTGLAPSEAAAEFHRARKSMAEARITAQEAGKLALQLGEAPQQDCLEATARKTVQMLSEEEELDLVEELGERSMLLSAVPEPLRVPLLMLATVPANTPVPMSVLRRLWSRVMGADEVVRTVDGLEQCGLVLSAQPSEYSVWALVTPEVQEHLQAVAGDILPAMHSFLLERYAEEGGNIADVPDDGYFMHNVTFHLSESGNLDA…
Trebouxia sp. A1-2	jgi|TrebA12_1|3921|rna-gnl|WGS:VXIU|FRX49_06295-mRNA-1_mrna_FRX49_06295	MFNSLRTVAAKLTRGSSGAQLAAQDQRTSEQNPERSSEAASAGEDDTLGSIHSFPPRYLRLAVVPDNTPLPMTMLSKLWRLSGEREAEGCANLLQQLGIMRVAFLYDGSAWALVDGAHLKHLQSLAWSGATGVHDELLQSYLAEQQELATVQDDGYFMQNIGHHLVAAKHMRDLKKLLTNAAWLESKLHSYGVASVVADYRRYLMCVNDDQVKLLLETVQMSVSSCMQHPELPTLRPQMVGRLMAAHHSSRVASWLAQQQQQMRASSNITKPLMPKTASLEQAGGLHRMVLRGHSGPIQKVLLAPGGTDVITASVDGSARVWDMEIGDCVLLMEGHTAGVTDLAVANEGSMLVTSSADHTARVWTLDKGQCRAVLQGHTAAVNAVAVDVQGRFAVTASA…
Volvox carteri v2.1	jgi|Volca2_1|6697|Vocar.0023s0015.1	MHATLGITIFSVIALFVAVHGFRRSRKKRRYQQSSCVDRTDSAYALRSSSLGTSFTPMGCVQSVEGSGGGSAGDDLQVGASDGKPTNVAVASSPGVPFDGVATSAPRKQVRDSVHDINGGTGEASKDDRLDSYKSGTSSRGKCDDKRSPGTSAEPGNAGAAPTAAAAAAANDTASITTDERNPGGGAGVSFEGGGTAGHRNSSIDAKVNSNRSSFAAEGITGDRQYQALMAARGSRGGPMGAAGSGGGHSPMPLEAARSSAQARLSSIQAADVMGVGGDKAATVPRALAPAHDPLPGFQPPAPLSSAYPPLGAIPLDTPVPLEVLGRLWGCRSGEEALGTARAFASLGILRLASLEDGSCWALPAQQHVAHAAAAWPEVVAGVHRQLVEGYSRRGTVPL…
Trichoplax sp. H2	tr|A0A369RV93|A0A369RV93_9METZ Apoptotic protease-activating factor 1 OS=Trichoplax sp. H2 OX=287889 GN=TrispH2_007812 PE=4 SV=1	MDNFEKQAIEDYKERICQSVPIEFIQNALSGMNISDNHDLYALNNTAISTDKNETKLNEI LQAQDKNTFKRVVAILREINQLNIQKLANELEEHCQSLRTGKLEDAGIQQKKKFSAFGFL GEESHKIPVIGQVPVLPDNIVAREKISKKLSGLLQIALKNRKCVVVHGEAGCGKTTAAYL TLFVNDLSLANKLHKGGVIWIKLSNSNSAEILLQMQHLLTSISNDESRLPSTIEECKNQI SCIIAAERYNGILLVLDDVLDKNFIKCFDFHCATLVTSRQPDIADNTYESPNLFEVEPFQ INELKEIILYDLESVSEKENCITTKMARILEYYHNLPICLNSLRILNLTNSQEVNRHLLA LGSKIDRAMGHNKTLQTTLDFIIRSLDETKRSH…
Stylophora pistillata	tr|A0A2B4SA85|A0A2B4SA85_STYPI Apoptotic protease-activating factor 1 OS=Stylophora pistillata OX=50429 GN=apaf1 PE=4 SV=1	MNSEANDSTDAGVSNEDTDTVESITETSGESRTERIRRLNRERQRRRREKLRMSRQSEAP STTSNDVDPSHDLEVLSEGCAIVEVMLPLKVETEVPEEVDKETSKATRPKRSTRTRQKSR KDGATEQISSDTVSSANNAISPPCHDNNSRFDGASDESSVLVVASEVEVIDEKPQENGTE EITETSETKADGKKRRTREPKRHTEKSPEDVATKRVFREREKKKMQGNNDEVTARREKQR ELKRKQKERMSSDQIEALRARYREWRRKRKETMTSEQLEIIRKGNRERQRRRRERLGIRK RSTTPQSKGVSEAVIQSIKNKQAQVLKPMESSLSPEASLVAAVNKVASLNSVEAAAATAA LMPNPSRVEGPVAVTLEVNPAATGMAPSVIQNT…
Nostoc sp. 'Peltigera membranacea cyanobiont'	tr|A0A235IQ43|A0A235IQ43_9NOSO WD_REPEATS_REGION domain-containing protein OS=Nostoc sp. 'Peltigera membranacea cyanobiont' 232 OX=2014531 GN=CDG79_36525 PE=4 SV=1	MNQQPENLESQQPDVNSTQQADSSTSQNLIQGNQNRGVQGKDNKVVQGDSNTINIDSHNR QNIINIYFLNSSDDIYETELNQQEYKNRHIGNLINVPELPPHFLARLEEIAPLKHKVFSL TKVPLGSTTKNRRLGVQGMGGIGKTVLATALARDIEVRQTFSDGVFWVTFGQKPQILTWQ SYVAQVLGDKQAAFTDIGLAKARLRELFADKACLLILDDLWCLDHAVAFDALGERCQMLV TTRNAEIVTGLGAEEYQLSVLDARRALGLLADWANQPEILQSTPQNDVVLEVVRECGYLP LALAMVGAMMRSKPSNRWQNILEKLRSANLEKIKQQFPNYPYPDLFKAIAVSVEALDDNY QQRYLDFAVFPEDIPIQEGVLQTFWQPLGLDEF…
Fremyella diplosiphon NIES-3275	tr|A0A1Z4M7A7|A0A1Z4M7A7_MICDP WD repeat protein OS=Fremyella diplosiphon NIES-3275 OX=1973485 GN=NIES3275_13750 PE=4 SV=1	MGITGKSRRVGVQGMGGIGKTVLATALARDEEVRKAFPDGVLWVTLGQTPQILTWQSYLA SALGEKQAAFTEVGLAKAQLRELFAQKACLLILDDIWRLDDATAFDVLGERCQMLITTRD GAIVTGLGGEEYQLAILGKQQALELLADWANQPEILQTTPHNDVTLQVARECGYLPLALA MVGAMMRGKPPNRWQNILEKLQSADLEKIKQQFPDYPYPDLLKAIAVSVAALDENCQQRY LDFAVFPEDTPIPEAVLQTFWQPLGLDEFDSQDVIDELVSKSLALRDEAGSLRLHDLQFD YVRKQYTTLAKESEGIGFLHNRLLNAYSEKYPEDWHSLEDDGYIWQNLAYHLVAGGREGE LQQLLGDFRWLQAKLETININALLTDYDFLLED…
Homo sapiens	sp|O14727|APAF_HUMAN Apoptotic protease-activating factor 1 OS=Homo sapiens OX=9606 GN=APAF1 PE=1 SV=2	MDAKARNCLLQHREALEKDIKTSYIMDHMISDGFLTISEEEKVRNEPTQQQRAAMLIKMI LKKDNDSYVSFYNALLHEGYKDLAALLHDGIPVVSSSSGKDSVSGITSYVRTVLCEGGVP QRPVVFVTRKKLVNAIQQKLSKLKGEPGWVTIHGMAGCGKSVLAAEAVRDHSLLEGCFPG GVHWVSVGKQDKSGLLMKLQNLCTRLDQDESFSQRLPLNIEEAKDRLRILMLRKHPRSLL ILDDVWDSWVLKAFDSQCQILLTTRDKSVTDSVMGPKYVVPVESSLGKEKGLEILSLFVN MKKADLPEQAHSIIKECKGSPLVVSLIGALLRDFPNRWEYYLKQLQNKQFKRIRKSSSYD YEALDEAMSISVEMLREDIKDYYTDLSILQKDV…
Calothrix sp. NIES-2098	tr|A0A1Z4FQM5|A0A1Z4FQM5_9CYAN WD repeat protein OS=Calothrix sp. NIES-2098 OX=1954171 GN=NIES2098_06590 PE=4 SV=1	MGITGKSRRVGVQGMGGIGKTVLATDLARDDEVRQAFPDGVFWITLGQTPQILTWQSYLA SALGEKQAAFTEVGVAKARLRELFAEKACLLIVDDIWHLEDATAFDVLGERCQMLITTRD AAIVTALGGEEYQLAVLGKQQALELLADWANQPVAELPTTATEVAQQCGYLPLALSLNGA MVRDGTPWSDLLEALKEADLEFFEHPHGSILKSIKISIEALPPQEVQNYLELAVFPEDTP VPEAAIVKIWSHSNRLTEYQARQLLTNLARKALLRTTGKSPQRLVELHDLQYMYLRGTVS NLAELHAQLLNAYSEKYPQSWHSLENDGYILQNLAYHLQAGGRKGELQQLLCDFRWLQAK LENININALIADYDFLPEDENLQLIQGALRLSA…
Mesostigma viride CCAC 1140	jgi|Mesovir1|2882|Mesvi1864S03713	MPFCLRCVTPQLPLRHPFFPPWHGLPRGSPSPHFHPHAAPSPYPWPPFTHPHNATPPSPPXGDRPRDAAHWTDLQRRLTQKLAEDARTPEASQPVQGKGGPHRAVGIAATQVALDLLSDEGEEGGEGEVDERQSCGLRSAYIRLGVLQGHMAAPVSVLSLLWRVEEEAVEGIVDEFADRGLLCVSYEDKDGGSVNRVVYLHELQRMHLLRALSGAGRLQEGHNVLLQGLKAQLGVKQWWEVPSASGSYTAAMSSPLASPKFSRSHGLCSYTYKSIIWHLCAAGRSQEAHALLLSLPWLQAVLRARGATGLLHDLAEWLEGHEEIEEEAGASPPKTAASAYITGESAPTADMELELLAKAVRRSLADLSSEGGAARLPGQLVGRLGNVACAGMPRLAALC…
Mesostigma viride NIES-296	jgi|Mesvir1|19684|Mv09954-RA.1	MGCAASHGRSSPVHADAPVNGDGGDAFDVAAAGAQEEQEGDYVGDGEEVFATVGRHTLRELKPGSGQRWHIFFSHVEATGAEQSLTLKVLLEVACPNIKIWLDQDRTASESDMVTGVSSSLFFCLILTEGVMKDTDVQLQIREALKAKKPVVLIHETDARHGGVSLETCLADMPPELRSLCEQHASVGRIIAYKRATEARVTMLKALLATLGATACDDLSPLYYVPELPVNWFDRLGAVHEVVSALQDIGDEEVIVPVVGLVGPSGAGKSSLASAIVREEGTRRRFTEGVVWLSVGHGPSEAHLLHLFEVLGCALGVASAMEGGRCFTSVDDARTRLQKVIDEKPLLVVLDDVRHVADASAFVGLGIHVALLVTSQDEVVLRGLSAVACRVLPLPIKEA…
Chondrus crispus Stackhouse	jgi|Chocri1|2857|XM_005715410.1	MTTLSQASKGTIGALQDAKKWALTVGEAVAGSRGAISVLENLFTGLPIAGPITQVLGIAADVAILTVERA GKEAEVRDLVPRCQAIARDVVRALFFSLDFAAVEDSVVEKLFLTLQKCCNVARSAEQFVMESKILQYLAV EDVSTLLLDVKDIEAQVTSLRILQYAQENHARGQRLQETQEIVVRQALKEAFRPALIVPPVSCSATMDFS EVADTPESGLKKMLFDDRSTSGLVAVVGMTGVGKTTMLSSIVKEPSVRRYFDGGIYEMRIGGQCSFDKLK LELVKAIHRSGGKVTSEKLAGFSSLYDAIDLAREWFFGHRCLFVWDDIESSPDALTGYVRELRSILDLIV GSRALFSTRDSTLANNLANPRDIVQVVPRSSDVSERIFYSHAAI…
Chondrus crispus Stackhouse	jgi|Chocri1|3521|XM_005715388.1	MGGVGKSCALKGLATDADVQEHLSGGIYWIVLGKDCTEADVVRRVARIAKQSGGVKVAKSVLEEESIDGA VSEARRWFSGQRSLLLVDDVWDKNDVGRDIVRRLCEIVDTKKGSRLAFTTRDWSVVGNSEAVEFSKRSRE VSREILLRSAGLAEEEVKDYRELVNKTLDLCGGLPMALSVAGSAISMRRRNARDVNLREIWNEYLRLLGK HPGRLINGKVSCDAYETLRSAFETSLKMLDETLLSEIGCPMTYDEMYRSVVVILRQGWLPVSVLGLLWGL EDEDEVTEVLNVFSAGSLAERRDRILNGSQCPGITLHDLQLDFVEDKCRKHGEVKKWHEKIARRWQSKRY LGAGAGSDRWAKDDIFEDDYVRNNVSRHLLGAGHVVDLSELLTD…
Gracilariopsis chorda isolate SKKU-2015	jgi|Graco1|9610|PXF45037.1_tr1	MDPATIFGTATAALGAINLIATSLTRIYRQYKLYLDNPSRWLELAHEYMKAERYIQSIQTTLPGRNLSQD ARSDFEDKLNSISAMMGEVRHKLEQIETVFQAKKRDRFRNATHTVRDNAVLQFAEERLERVMARIERLAI ALRLEEMGEDIRLMLKDMKIRREHVSTQEFKAIAGADAVEATPEFLALDYDSKDREGNAVTIEGELKAKI LQTRTNTCVGVLDAHVTDSKVTGAVGGGGVGKTCAVRGLAKDPEILKTFTGGIYEIALGKDAHRGTITDR LRILIQLTGNRTTARELDGNSDLNTHIVKACEWFRLQEKPCLFIVDDVWENNGIDGSIIRELSKIVDACD GCIVFTSRNHSFSEVADETIEFRARETKEARAMLLCKAQMNEND…
Gracilariopsis chorda isolate SKKU-2015	jgi|Graco1|9625|PXF45022.1_tr1	MEYVALVAPVVKVVEKLEAIVNRYYERGDIIEDNRRQLGRLIRQYAEAAEILRQLETSKHFEIDRVTSAR LRLFKIDLEEDGKTLEQWKEPINKAKRTKRVRRMKDVLDECEARSKEFFEFLNDKISPMLSSQPMRQDYY KARNTVPRNPPRLILNYNRSDTCEGKLKDAVLCKEEGQVVAVLACGQGGVGKTCALRGLAGETEVKSAFP GGLLYIQLGNDATMKSIVEGIATVVDKTGGEQLAKSIREMPLAKAAEKASDWFCAHTCLFLVDDIWRVNG IDSGVLTTLESMMNEKSRMIYTSRDERFLNRAHTRIEFRKKDTHGELSCRMLMKHAGYDAECDLSEENKN AFEAILDMCDGLPLAHGIAGRSVWNISRTKSAEQKQDAWSKFQQ…
Podospora anserina	Q00808	MRLLERDDAGEIRPTKDLPSGKIPPYAILSHTWGPDEEEVSYKDLKDGRAVSKLGYNKIRFCADQAWRDGRKFFWVDTCCIDKSNSTELQEAINSMFRWYRDAAKCYVYLTDVSTDKRDADGDPSWKWAFQKCKWFTRGWTLQELIAPTSVEFFSREKARIGDRNSLERMIHDVTGIPLEALRGSPLSDFSVHDRMAWMKQRNTTREEDMAYSLFGIFDVHLPLIYGEGKEKALERLREKIGKDDGCLADLRVTDPRHDKKRIEAAKGGLLKDSYCWVLSNVQFQQWHDGDDQRLLWINGDPGKGKTMLLCGIIDELKKSTPPGLLSFFFCQATDSRINNATAVLRGLIYLLVSQQPALISHVRRPYDHAGKKMFEGPNVWIVLCEIFTSILQDPGLRM…
