# Supplementary material for: The APAF1_C/WD40 repeat domain-encoding gene from the sea lettuce Ulva mutabilis sheds light on the evolution of NB-ARC domain-containing proteins in green plants
Source: Planta. 2022 Mar 2;255(4):76. doi: 10.1007/s00425-022-03851-0 (PMC8891106; doi:10.1007/s00425-022-03851-0)
Supplement: Supplementary file 2 — Supplementary file2 (XLS 2656 KB) [file 425_2022_3851_MOESM2_ESM.xls]

## Sheet: Sequence Data
Kwantes and Wichard - The APAF1_C/WD40 repeat domain-encoding gene from the sea lettuce Ulva mutabilis sheds light on the evolution of NB-ARC domain-containing proteins in green plants
Supplementary data file S2
Below is the alignment that was prepared by hmmalign of the selected APAF1_C/WD40-containing proteins to the custom APAF1_C domain, and subsequently aligning the C-terminus using MUSCLE
Amino acid residues N-terminal to the APAF1_C domain were not aligned
For the Ulva sequence, the APAF1_C domain (IPR041452 according to the online interproscan tool) and the WD40 repeats (SM00320 according to the online interproscan tool) are highlighted in green and gold, respectively
The amino acid positions that were used for ML analysis are indicated by shading above the alignment
jgi|Ulvmu1|6947|UM033 0004.1	-	-	-	-	-	-	-	-	-	-	-	-	-	-	-	-	-	-	-	-	-	-	-	-	-	-	-	-	-	-	-	-	-	-	-	-	-	-	-	-	-	-	-	-	-	-	-	-	-
jgi|Astpho2|2441|Aster-05689	-	-	-	-	-	-	-	-	-	-	-	-	-	-	-	-	-	-	-	-	-	-	-	-	-	-	-	-	-	-	-	-	-	-	-	-	-	-	-	-	-	-	-	-	-	-	-	-	-
jgi|Auxeprot1|1644|XM 011401304.1	-	-	-	-	-	-	-	-	-	-	-	-	-	-	-	-	-	-	-	-	-	-	-	-	-	-	-	-	-	-	-	-	-	-	-	-	-	-	-	-	-	-	-	-	-	-	-	-	-
jgi|Botrbrau1|18437|Bobra.0072s0025.1	-	-	-	-	-	-	-	-	-	-	-	-	-	-	-	-	-	-	-	-	-	-	-	-	-	-	-	-	-	-	-	-	-	-	-	-	-	-	-	-	-	-	-	-	-	-	-	-	-
jgi|Caulen1|91263|g6499.t1	-	-	-	-	-	-	-	-	-	-	-	-	-	-	-	-	-	-	-	-	-	-	-	-	-	-	-	-	-	-	-	-	-	-	-	-	-	-	-	-	-	-	-	-	-	-	-	-	-
jgi|Caulen1|93918|g8504.t1	-	-	-	-	-	-	-	-	-	-	-	-	-	-	-	-	-	-	-	-	-	-	-	-	-	-	-	-	-	-	-	-	-	-	-	-	-	-	-	-	-	-	-	-	-	-	-	-	-
jgi|Chleu1|8914|rna-CEUSTIGMA g6995.t1	-	-	-	-	-	-	-	-	-	-	-	-	-	-	-	-	-	-	-	-	-	-	-	-	-	-	-	-	-	-	-	-	-	-	-	-	-	-	-	-	-	-	-	-	-	-	-	-	-
jgi|ChlNC64A 1|136376|IGS.gm 16 00099	-	-	-	-	-	-	-	-	-	-	-	-	-	-	-	-	-	-	-	-	-	-	-	-	-	-	-	-	-	-	-	-	-	-	-	-	-	-	-	-	-	-	-	-	-	-	-	-	-
jgi|Chloso1602 1|3237|rna-gnl|WGS:LHPG|mrna.C2E21 7573	-	-	-	-	-	-	-	-	-	-	-	-	-	-	-	-	-	-	-	-	-	-	-	-	-	-	-	-	-	-	-	-	-	-	-	-	-	-	-	-	-	-	-	-	-	-	-	-	-
jgi|Chlre5 6|6128|Cre14.g611750.t1.1	-	-	-	-	-	-	-	-	-	-	-	-	-	-	-	-	-	-	-	-	-	-	-	-	-	-	-	-	-	-	-	-	-	-	-	-	-	-	-	-	-	-	-	-	-	-	-	-	-
jgi|Chlre5 6|7610|Cre16.g678808.t1.1	-	-	-	-	-	-	-	-	-	-	-	-	-	-	-	-	-	-	-	-	-	-	-	-	-	-	-	-	-	-	-	-	-	-	-	-	-	-	-	-	-	-	-	-	-	-	-	-	-
jgi|Chrzof1|12547|UNPLg00498.t1	-	-	-	-	-	-	-	-	-	-	-	-	-	-	-	-	-	-	-	-	-	-	-	-	-	-	-	-	-	-	-	-	-	-	-	-	-	-	-	-	-	-	-	-	-	-	-	-	-
jgi|Chrzof1|13249|Cz07g26030.t1	-	-	-	-	-	-	-	-	-	-	-	-	-	-	-	-	-	-	-	-	-	-	-	-	-	-	-	-	-	-	-	-	-	-	-	-	-	-	-	-	-	-	-	-	-	-	-	-	-
jgi|Gonpec1|10004|rna10079	-	-	-	-	-	-	-	-	-	-	-	-	-	-	-	-	-	-	-	-	-	-	-	-	-	-	-	-	-	-	-	-	-	-	-	-	-	-	-	-	-	-	-	-	-	-	-	-	-
jgi|Picre1|32651|NNA 007997.t1	-	-	-	-	-	-	-	-	-	-	-	-	-	-	-	-	-	-	-	-	-	-	-	-	-	-	-	-	-	-	-	-	-	-	-	-	-	-	-	-	-	-	-	-	-	-	-	-	-
jgi|Picsp 1|2572|NSC 00803-R1 wd-40 repeat protein	-	-	-	-	-	-	-	-	-	-	-	-	-	-	-	-	-	-	-	-	-	-	-	-	-	-	-	-	-	-	-	-	-	-	-	-	-	-	-	-	-	-	-	-	-	-	-	-	-
jgi|Rapsub1|11103|Rsub 10787	-	-	-	-	-	-	-	-	-	-	-	-	-	-	-	-	-	-	-	-	-	-	-	-	-	-	-	-	-	-	-	-	-	-	-	-	-	-	-	-	-	-	-	-	-	-	-	-	-
jgi|Sceobl1|19701|snap masked-scaffold 312-processed-gene-0.79-mRNA-1	-	-	-	-	-	-	-	-	-	-	-	-	-	-	-	-	-	-	-	-	-	-	-	-	-	-	-	-	-	-	-	-	-	-	-	-	-	-	-	-	-	-	-	-	-	-	-	-	-
jgi|Sceobl1|6239|snap masked-scaffold 141-processed-gene-1.78-mRNA-1	-	-	-	-	-	-	-	-	-	-	-	-	-	-	-	-	-	-	-	-	-	-	-	-	-	-	-	-	-	-	-	-	-	-	-	-	-	-	-	-	-	-	-	-	-	-	-	-	-
jgi|Sobl393 1|13893|SZX79012.1	-	-	-	-	-	-	-	-	-	-	-	-	-	-	-	-	-	-	-	-	-	-	-	-	-	-	-	-	-	-	-	-	-	-	-	-	-	-	-	-	-	-	-	-	-	-	-	-	-
jgi|Tetstr1|421388|TSEL 012356.t1	-	-	-	-	-	-	-	-	-	-	-	-	-	-	-	-	-	-	-	-	-	-	-	-	-	-	-	-	-	-	-	-	-	-	-	-	-	-	-	-	-	-	-	-	-	-	-	-	-
jgi|Tetstr1|435748|TSEL 024643.t1	-	-	-	-	-	-	-	-	-	-	-	-	-	-	-	-	-	-	-	-	-	-	-	-	-	-	-	-	-	-	-	-	-	-	-	-	-	-	-	-	-	-	-	-	-	-	-	-	-
jgi|Tetstr1|448520|TSEL 035785.t1	-	-	-	-	-	-	-	-	-	-	-	-	-	-	-	-	-	-	-	-	-	-	-	-	-	-	-	-	-	-	-	-	-	-	-	-	-	-	-	-	-	-	-	-	-	-	-	-	-
jgi|Tetstr1|453734|TSEL 040687.t1	-	-	-	-	-	-	-	-	-	-	-	-	-	-	-	-	-	-	-	-	-	-	-	-	-	-	-	-	-	-	-	-	-	-	-	-	-	-	-	-	-	-	-	-	-	-	-	-	-
jgi|TrebA12 1|3921|rna-gnl|WGS:VXIU|FRX49 06295-mRNA-1 mrna FRX49 06295	-	-	-	-	-	-	-	-	-	-	-	-	-	-	-	-	-	-	-	-	-	-	-	-	-	-	-	-	-	-	-	-	-	-	-	-	-	-	-	-	-	-	-	-	-	-	-	-	-
jgi|Volca2 1|6697|Vocar.0023s0015.1	-	-	-	-	-	-	-	-	-	-	-	-	-	-	-	-	-	-	-	-	-	-	-	-	-	-	-	-	-	-	-	-	-	-	-	-	-	-	-	-	-	-	-	-	-	-	-	-	-
jgi|Mesvir1|19684|Mv09954-RA.1	-	-	-	-	-	-	-	-	-	-	-	-	-	-	-	-	-	-	-	-	-	-	-	-	-	-	-	-	-	-	-	-	-	-	-	-	-	-	-	-	-	-	-	-	-	-	-	-	-
tr|A0A369RV93|A0A369RV93 9METZ Apoptotic protease-activating factor 1 OS Trichoplax sp. H2 OX 287889 GN TrispH2 007812 PE 4 SV 1	-	-	-	-	-	-	-	-	-	-	-	-	-	-	-	-	-	-	-	-	-	-	-	-	-	-	-	-	-	-	-	-	-	-	-	-	-	-	-	-	-	-	-	-	-	-	-	-	-
tr|A0A2B4SA85|A0A2B4SA85 STYPI Apoptotic protease-activating factor 1 OS Stylophora pistillata OX 50429 GN apaf1 PE 4 SV 1	m	n	s	e	a	n	d	s	t	d	a	g	v	s	n	e	d	t	d	t	v	e	s	i	t	e	t	s	g	e	s	r	t	e	r	i	r	r	l	n	r	e	r	q	r	r	r	r	e
tr|A0A235IQ43|A0A235IQ43 9NOSO WD REPEATS REGION domain-containing protein OS Nostoc sp. Peltigera membranacea cyanobiont 232 OX 2014531 GN CDG79 36525 PE 4 SV 1	-	-	-	-	-	-	-	-	-	-	-	-	-	-	-	-	-	-	-	-	-	-	-	-	-	-	-	-	-	-	-	-	-	-	-	-	-	-	-	-	-	-	-	-	-	-	-	-	-
tr|A0A1Z4M7A7|A0A1Z4M7A7 MICDP WD repeat protein OS Fremyella diplosiphon NIES-3275 OX 1973485 GN NIES3275 13750 PE 4 SV 1	-	-	-	-	-	-	-	-	-	-	-	-	-	-	-	-	-	-	-	-	-	-	-	-	-	-	-	-	-	-	-	-	-	-	-	-	-	-	-	-	-	-	-	-	-	-	-	-	-
sp|O14727|APAF HUMAN Apoptotic protease-activating factor 1 OS Homo sapiens OX 9606 GN APAF1 PE 1 SV 2	-	-	-	-	-	-	-	-	-	-	-	-	-	-	-	-	-	-	-	-	-	-	-	-	-	-	-	-	-	-	-	-	-	-	-	-	-	-	-	-	-	-	-	-	-	-	-	-	-
tr|A0A1Z4FQM5|A0A1Z4FQM5 9CYAN WD repeat protein OS Calothrix sp. NIES-2098 OX 1954171 GN NIES2098 06590 PE 4 SV 1	-	-	-	-	-	-	-	-	-	-	-	-	-	-	-	-	-	-	-	-	-	-	-	-	-	-	-	-	-	-	-	-	-	-	-	-	-	-	-	-	-	-	-	-	-	-	-	-	-
jgi|Chocri1|2857|XM 005715410.1	-	-	-	-	-	-	-	-	-	-	-	-	-	-	-	-	-	-	-	-	-	-	-	-	-	-	-	-	-	-	-	-	-	-	-	-	-	-	-	-	-	-	-	-	-	-	-	-	-
jgi|Chocri1|3521|XM 005715388.1	-	-	-	-	-	-	-	-	-	-	-	-	-	-	-	-	-	-	-	-	-	-	-	-	-	-	-	-	-	-	-	-	-	-	-	-	-	-	-	-	-	-	-	-	-	-	-	-	-
jgi|Graco1|9610|PXF45037.1 tr1	-	-	-	-	-	-	-	-	-	-	-	-	-	-	-	-	-	-	-	-	-	-	-	-	-	-	-	-	-	-	-	-	-	-	-	-	-	-	-	-	-	-	-	-	-	-	-	-	-
jgi|Graco1|9625|PXF45022.1 tr1	-	-	-	-	-	-	-	-	-	-	-	-	-	-	-	-	-	-	-	-	-	-	-	-	-	-	-	-	-	-	-	-	-	-	-	-	-	-	-	-	-	-	-	-	-	-	-	-	-
Q00808 delta 1-830	-	-	-	-	-	-	-	-	-	-	-	-	-	-	-	-	-	-	-	-	-	-	-	-	-	-	-	-	-	-	-	-	-	-	-	-	-	-	-	-	-	-	-	-	-	-	-	-	-
jgi|Ulvmu1|6947|UM033 0004.1	-	-	-	-	-	-	-	-	-	-	-	-	-	-	-	-	-	-	-	-	-	-	-	-	-	-	-	-	-	-	-	-	-	-	-	-	-	-	-	-	-	-	-	-	-	-	-	-	-
jgi|Astpho2|2441|Aster-05689	-	-	-	-	-	-	-	-	-	-	-	-	-	-	-	-	-	-	-	-	-	-	-	-	-	-	-	-	-	-	-	-	-	-	-	-	-	-	-	-	-	-	-	-	-	-	-	-	-
jgi|Auxeprot1|1644|XM 011401304.1	-	-	-	-	-	-	-	-	-	-	-	-	-	-	-	-	-	-	-	-	-	-	-	-	-	-	-	-	-	-	-	-	-	-	-	-	-	-	-	-	-	-	-	-	-	-	-	-	-
jgi|Botrbrau1|18437|Bobra.0072s0025.1	-	-	-	-	-	-	-	-	-	-	-	-	-	-	-	-	-	-	-	-	-	-	-	-	-	-	-	-	-	-	-	-	-	-	-	-	-	-	-	-	-	-	-	-	-	-	-	-	-
jgi|Caulen1|91263|g6499.t1	-	-	-	-	-	-	-	-	-	-	-	-	-	-	-	-	-	-	-	-	-	-	-	-	-	-	-	-	-	-	-	-	-	-	-	-	-	-	-	-	-	-	-	-	-	-	-	-	-
jgi|Caulen1|93918|g8504.t1	-	-	-	-	-	-	-	-	-	-	-	-	-	-	-	-	-	-	-	-	-	-	-	-	-	-	-	-	-	-	-	-	-	-	-	-	-	-	-	-	-	-	-	-	-	-	-	-	-
jgi|Chleu1|8914|rna-CEUSTIGMA g6995.t1	-	-	-	-	-	-	-	-	-	-	-	-	-	-	-	-	-	-	-	-	-	-	-	-	-	-	-	-	-	-	-	-	-	-	-	-	-	-	-	-	-	-	-	-	-	-	-	-	-
jgi|ChlNC64A 1|136376|IGS.gm 16 00099	-	-	-	-	-	-	-	-	-	-	-	-	-	-	-	-	-	-	-	-	-	-	-	-	-	-	-	-	-	-	-	-	-	-	-	-	-	-	-	-	-	-	-	-	-	-	-	-	-
jgi|Chloso1602 1|3237|rna-gnl|WGS:LHPG|mrna.C2E21 7573	-	-	-	-	-	-	-	-	-	-	-	-	-	-	-	-	-	-	-	-	-	-	-	-	-	-	-	-	-	-	-	-	-	-	-	-	-	-	-	-	-	-	-	-	-	-	-	-	-
jgi|Chlre5 6|6128|Cre14.g611750.t1.1	-	-	-	-	-	-	-	-	-	-	-	-	-	-	-	-	-	-	-	-	-	-	-	-	-	-	-	-	-	-	-	-	-	-	-	-	-	-	-	-	-	-	-	-	-	-	-	-	-
jgi|Chlre5 6|7610|Cre16.g678808.t1.1	-	-	-	-	-	-	-	-	-	-	-	-	-	-	-	-	-	-	-	-	-	-	-	-	-	-	-	-	-	-	-	-	-	-	-	-	-	-	-	-	-	-	-	-	-	-	-	-	-
jgi|Chrzof1|12547|UNPLg00498.t1	-	-	-	-	-	-	-	-	-	-	-	-	-	-	-	-	-	-	-	-	-	-	-	-	-	-	-	-	-	-	-	-	-	-	-	-	-	-	-	-	-	-	-	-	-	-	-	-	-
jgi|Chrzof1|13249|Cz07g26030.t1	-	-	-	-	-	-	-	-	-	-	-	-	-	-	-	-	-	-	-	-	-	-	-	-	-	-	-	-	-	-	-	-	-	-	-	-	-	-	-	-	-	-	-	-	-	-	-	-	-
jgi|Gonpec1|10004|rna10079	-	-	-	-	-	-	-	-	-	-	-	-	-	-	-	-	-	-	-	-	-	-	-	-	-	-	-	-	-	-	-	-	-	-	-	-	-	-	-	-	-	-	-	-	-	-	-	-	-
jgi|Picre1|32651|NNA 007997.t1	-	-	-	-	-	-	-	-	-	-	-	-	-	-	-	-	-	-	-	-	-	-	-	-	-	-	-	-	-	-	-	-	-	-	-	-	-	-	-	-	-	-	-	-	-	-	-	-	-
jgi|Picsp 1|2572|NSC 00803-R1 wd-40 repeat protein	-	-	-	-	-	-	-	-	-	-	-	-	-	-	-	-	-	-	-	-	-	-	-	-	-	-	-	-	-	-	-	-	-	-	-	-	-	-	-	-	-	-	-	-	-	-	-	-	-
jgi|Rapsub1|11103|Rsub 10787	-	-	-	-	-	-	-	-	-	-	-	-	-	-	-	-	-	-	-	-	-	-	-	-	-	-	-	-	-	-	-	-	-	-	-	-	-	-	-	-	-	-	-	-	-	-	-	-	-
jgi|Sceobl1|19701|snap masked-scaffold 312-processed-gene-0.79-mRNA-1	-	-	-	-	-	-	-	-	-	-	-	-	-	-	-	-	-	-	-	-	-	-	-	-	-	-	-	-	-	-	-	-	-	-	-	-	-	-	-	-	-	-	-	-	-	-	-	-	-
jgi|Sceobl1|6239|snap masked-scaffold 141-processed-gene-1.78-mRNA-1	-	-	-	-	-	-	-	-	-	-	-	-	-	-	-	-	-	-	-	-	-	-	-	-	-	-	-	-	-	-	-	-	-	-	-	-	-	-	-	-	-	-	-	-	-	-	-	-	-
jgi|Sobl393 1|13893|SZX79012.1	-	-	-	-	-	-	-	-	-	-	-	-	-	-	-	-	-	-	-	-	-	-	-	-	-	-	-	-	-	-	-	-	-	-	-	-	-	-	-	-	-	-	-	-	-	-	-	-	-
jgi|Tetstr1|421388|TSEL 012356.t1	-	-	-	-	-	-	-	-	-	-	-	-	-	-	-	-	-	-	-	-	-	-	-	-	-	-	-	-	-	-	-	-	-	-	-	-	-	-	-	-	-	-	-	-	-	-	-	-	-
jgi|Tetstr1|435748|TSEL 024643.t1	-	-	-	-	-	-	-	-	-	-	-	-	-	-	-	-	-	-	-	-	-	-	-	-	-	-	-	-	-	-	-	-	-	-	-	-	-	-	-	-	-	-	-	-	-	-	-	-	-
jgi|Tetstr1|448520|TSEL 035785.t1	-	-	-	-	-	-	-	-	-	-	-	-	-	-	-	-	-	-	-	-	-	-	-	-	-	-	-	-	-	-	-	-	-	-	-	-	-	-	-	-	-	-	-	-	-	-	-	-	-
jgi|Tetstr1|453734|TSEL 040687.t1	-	-	-	-	-	-	-	-	-	-	-	-	-	-	-	-	-	-	-	-	-	-	-	-	-	-	-	-	-	-	-	-	-	-	-	-	-	-	-	-	-	-	-	-	-	-	-	-	-
jgi|TrebA12 1|3921|rna-gnl|WGS:VXIU|FRX49 06295-mRNA-1 mrna FRX49 06295	-	-	-	-	-	-	-	-	-	-	-	-	-	-	-	-	-	-	-	-	-	-	-	-	-	-	-	-	-	-	-	-	-	-	-	-	-	-	-	-	-	-	-	-	-	-	-	-	-
jgi|Volca2 1|6697|Vocar.0023s0015.1	-	-	-	-	-	-	-	-	-	-	-	-	-	-	-	-	-	-	-	-	-	-	-	-	-	-	-	-	-	-	-	-	-	-	-	-	-	-	-	-	-	-	-	-	-	-	-	-	-
jgi|Mesvir1|19684|Mv09954-RA.1	-	-	-	-	-	-	-	-	-	-	-	-	-	-	-	-	-	-	-	-	-	-	-	-	-	-	-	-	-	-	-	-	-	-	-	-	-	-	-	-	-	-	-	-	-	-	-	-	-
tr|A0A369RV93|A0A369RV93 9METZ Apoptotic protease-activating factor 1 OS Trichoplax sp. H2 OX 287889 GN TrispH2 007812 PE 4 SV 1	-	-	-	-	-	-	-	-	-	-	-	-	-	-	-	-	-	-	-	-	-	-	-	-	-	-	-	-	-	-	-	-	-	-	-	-	-	-	-	-	-	-	-	-	-	-	-	-	-
tr|A0A2B4SA85|A0A2B4SA85 STYPI Apoptotic protease-activating factor 1 OS Stylophora pistillata OX 50429 GN apaf1 PE 4 SV 1	k	d	g	a	t	e	q	i	s	s	d	t	v	s	s	a	n	n	a	i	s	p	p	c	h	d	n	n	s	r	f	d	g	a	s	d	e	s	s	v	l	v	v	a	s	e	v	e	v
tr|A0A235IQ43|A0A235IQ43 9NOSO WD REPEATS REGION domain-containing protein OS Nostoc sp. Peltigera membranacea cyanobiont 232 OX 2014531 GN CDG79 36525 PE 4 SV 1	-	-	-	-	-	-	-	-	-	-	-	-	-	-	-	-	-	-	-	-	-	-	-	-	-	-	-	-	-	-	-	-	-	-	-	-	-	-	-	-	-	-	-	-	-	-	-	-	-
tr|A0A1Z4M7A7|A0A1Z4M7A7 MICDP WD repeat protein OS Fremyella diplosiphon NIES-3275 OX 1973485 GN NIES3275 13750 PE 4 SV 1	-	-	-	-	-	-	-	-	-	-	-	-	-	-	-	-	-	-	-	-	-	-	-	-	-	-	-	-	-	-	-	-	-	-	-	-	-	-	-	-	-	-	-	-	-	-	-	-	-
sp|O14727|APAF HUMAN Apoptotic protease-activating factor 1 OS Homo sapiens OX 9606 GN APAF1 PE 1 SV 2	-	-	-	-	-	-	-	-	-	-	-	-	-	-	-	-	-	-	-	-	-	-	-	-	-	-	-	-	-	-	-	-	-	-	-	-	-	-	-	-	-	-	-	-	-	-	-	-	-
tr|A0A1Z4FQM5|A0A1Z4FQM5 9CYAN WD repeat protein OS Calothrix sp. NIES-2098 OX 1954171 GN NIES2098 06590 PE 4 SV 1	-	-	-	-	-	-	-	-	-	-	-	-	-	-	-	-	-	-	-	-	-	-	-	-	-	-	-	-	-	-	-	-	-	-	-	-	-	-	-	-	-	-	-	-	-	-	-	-	-
jgi|Chocri1|2857|XM 005715410.1	-	-	-	-	-	-	-	-	-	-	-	-	-	-	-	-	-	-	-	-	-	-	-	-	-	-	-	-	-	-	-	-	-	-	-	-	-	-	-	-	-	-	-	-	-	-	-	-	-
jgi|Chocri1|3521|XM 005715388.1	-	-	-	-	-	-	-	-	-	-	-	-	-	-	-	-	-	-	-	-	-	-	-	-	-	-	-	-	-	-	-	-	-	-	-	-	-	-	-	-	-	-	-	-	-	-	-	-	-
jgi|Graco1|9610|PXF45037.1 tr1	-	-	-	-	-	-	-	-	-	-	-	-	-	-	-	-	-	-	-	-	-	-	-	-	-	-	-	-	-	-	-	-	-	-	-	-	-	-	-	-	-	-	-	-	-	-	-	-	-
jgi|Graco1|9625|PXF45022.1 tr1	-	-	-	-	-	-	-	-	-	-	-	-	-	-	-	-	-	-	-	-	-	-	-	-	-	-	-	-	-	-	-	-	-	-	-	-	-	-	-	-	-	-	-	-	-	-	-	-	-
Q00808 delta 1-830	-	-	-	-	-	-	-	-	-	-	-	-	-	-	-	-	-	-	-	-	-	-	-	-	-	-	-	-	-	-	-	-	-	-	-	-	-	-	-	-	-	-	-	-	-	-	-	-	-
jgi|Ulvmu1|6947|UM033 0004.1	-	-	-	-	-	-	-	-	-	-	-	-	-	-	-	-	-	-	-	-	-	-	-	-	-	-	-	-	-	-	-	-	-	-	-	-	-	-	-	-	-	-	-	-	-	-	-	-	-
jgi|Astpho2|2441|Aster-05689	-	-	-	-	-	-	-	-	-	-	-	-	-	-	-	-	-	-	-	-	-	-	-	-	-	-	-	-	-	-	-	-	-	-	-	-	-	-	-	-	-	-	-	-	-	-	-	-	-
jgi|Auxeprot1|1644|XM 011401304.1	-	-	-	-	-	-	-	-	-	-	-	-	-	-	-	-	-	-	-	-	-	-	-	-	-	-	-	-	-	-	-	-	-	-	-	-	-	-	-	-	-	-	-	-	-	-	-	-	-
jgi|Botrbrau1|18437|Bobra.0072s0025.1	-	-	-	-	-	-	-	-	-	-	-	-	-	-	-	-	-	-	-	-	-	-	-	-	-	-	-	-	-	-	-	-	-	-	-	-	-	-	-	-	-	-	-	-	-	-	-	-	-
jgi|Caulen1|91263|g6499.t1	-	-	-	-	-	-	-	-	-	-	-	-	-	-	-	-	-	-	-	-	-	-	-	-	-	-	-	-	-	-	-	-	-	-	-	-	-	-	-	-	-	-	-	-	-	-	-	-	-
jgi|Caulen1|93918|g8504.t1	-	-	-	-	-	-	-	-	-	-	-	-	-	-	-	-	-	-	-	-	-	-	-	-	-	-	-	-	-	-	-	-	-	-	-	-	-	-	-	-	-	-	-	-	-	-	-	-	-
jgi|Chleu1|8914|rna-CEUSTIGMA g6995.t1	-	-	-	-	-	-	-	-	-	-	-	-	-	-	-	-	-	-	-	-	-	-	-	-	-	-	-	-	-	-	-	-	-	-	-	-	-	-	-	-	-	-	-	-	-	-	-	-	-
jgi|ChlNC64A 1|136376|IGS.gm 16 00099	-	-	-	-	-	-	-	-	-	-	-	-	-	-	-	-	-	-	-	-	-	-	-	-	-	-	-	-	-	-	-	-	-	-	-	-	-	-	-	-	-	-	-	-	-	-	-	-	-
jgi|Chloso1602 1|3237|rna-gnl|WGS:LHPG|mrna.C2E21 7573	-	-	-	-	-	-	-	-	-	-	-	-	-	-	-	-	-	-	-	-	-	-	-	-	-	-	-	-	-	-	-	-	-	-	-	-	-	-	-	-	-	-	-	-	-	-	-	-	-
jgi|Chlre5 6|6128|Cre14.g611750.t1.1	-	-	-	-	-	-	-	-	-	-	-	-	-	-	-	-	-	-	-	-	-	-	-	-	-	-	-	-	-	-	-	-	-	-	-	-	-	-	-	-	-	-	-	-	-	-	-	-	-
jgi|Chlre5 6|7610|Cre16.g678808.t1.1	-	-	-	-	-	-	-	-	-	-	-	-	-	-	-	-	-	-	-	-	-	-	-	-	-	-	-	-	-	-	-	-	-	-	-	-	-	-	-	-	-	-	-	-	-	-	-	-	-
jgi|Chrzof1|12547|UNPLg00498.t1	-	-	-	-	-	-	-	-	-	-	-	-	-	-	-	-	-	-	-	-	-	-	-	-	-	-	-	-	-	-	-	-	-	-	-	-	-	-	-	-	-	-	-	-	-	-	-	-	-
jgi|Chrzof1|13249|Cz07g26030.t1	-	-	-	-	-	-	-	-	-	-	-	-	-	-	-	-	-	-	-	-	-	-	-	-	-	-	-	-	-	-	-	-	-	-	-	-	-	-	-	-	-	-	-	-	-	-	-	-	-
jgi|Gonpec1|10004|rna10079	-	-	-	-	-	-	-	-	-	-	-	-	-	-	-	-	-	-	-	-	-	-	-	-	-	-	-	-	-	-	-	-	-	-	-	-	-	-	-	-	-	-	-	-	-	-	-	-	-
jgi|Picre1|32651|NNA 007997.t1	-	-	-	-	-	-	-	-	-	-	-	-	-	-	-	-	-	-	-	-	-	-	-	-	-	-	-	-	-	-	-	-	-	-	-	-	-	-	-	-	-	-	-	-	-	-	-	-	-
jgi|Picsp 1|2572|NSC 00803-R1 wd-40 repeat protein	-	-	-	-	-	-	-	-	-	-	-	-	-	-	-	-	-	-	-	-	-	-	-	-	-	-	-	-	-	-	-	-	-	-	-	-	-	-	-	-	-	-	-	-	-	-	-	-	-
jgi|Rapsub1|11103|Rsub 10787	-	-	-	-	-	-	-	-	-	-	-	-	-	-	-	-	-	-	-	-	-	-	-	-	-	-	-	-	-	-	-	-	-	-	-	-	-	-	-	-	-	-	-	-	-	-	-	-	-
jgi|Sceobl1|19701|snap masked-scaffold 312-processed-gene-0.79-mRNA-1	-	-	-	-	-	-	-	-	-	-	-	-	-	-	-	-	-	-	-	-	-	-	-	-	-	-	-	-	-	-	-	-	-	-	-	-	-	-	-	-	-	-	-	-	-	-	-	-	-
jgi|Sceobl1|6239|snap masked-scaffold 141-processed-gene-1.78-mRNA-1	-	-	-	-	-	-	-	-	-	-	-	-	-	-	-	-	-	-	-	-	-	-	-	-	-	-	-	-	-	-	-	-	-	-	-	-	-	-	-	-	-	-	-	-	-	-	-	-	-
jgi|Sobl393 1|13893|SZX79012.1	-	-	-	-	-	-	-	-	-	-	-	-	-	-	-	-	-	-	-	-	-	-	-	-	-	-	-	-	-	-	-	-	-	-	-	-	-	-	-	-	-	-	-	-	-	-	-	-	-
jgi|Tetstr1|421388|TSEL 012356.t1	-	-	-	-	-	-	-	-	-	-	-	-	-	-	-	-	-	-	-	-	-	-	-	-	-	-	-	-	-	-	-	-	-	-	-	-	-	-	-	-	-	-	-	-	-	-	-	-	-
jgi|Tetstr1|435748|TSEL 024643.t1	-	-	-	-	-	-	-	-	-	-	-	-	-	-	-	-	-	-	-	-	-	-	-	-	-	-	-	-	-	-	-	-	-	-	-	-	-	-	-	-	-	-	-	-	-	-	-	-	-
jgi|Tetstr1|448520|TSEL 035785.t1	-	-	-	-	-	-	-	-	-	-	-	-	-	-	-	-	-	-	-	-	-	-	-	-	-	-	-	-	-	-	-	-	-	-	-	-	-	-	-	-	-	-	-	-	-	-	-	-	-
jgi|Tetstr1|453734|TSEL 040687.t1	-	-	-	-	-	-	-	-	-	-	-	-	-	-	-	-	-	-	-	-	-	-	-	-	-	-	-	-	-	-	-	-	-	-	-	-	-	-	-	-	-	-	-	-	-	-	-	-	-
jgi|TrebA12 1|3921|rna-gnl|WGS:VXIU|FRX49 06295-mRNA-1 mrna FRX49 06295	-	-	-	-	-	-	-	-	-	-	-	-	-	-	-	-	-	-	-	-	-	-	-	-	-	-	-	-	-	-	-	-	-	-	-	-	-	-	-	-	-	-	-	-	-	-	-	-	-
jgi|Volca2 1|6697|Vocar.0023s0015.1	-	-	-	-	-	-	-	-	-	-	-	-	-	-	-	-	-	-	-	-	-	-	-	-	-	-	-	-	-	-	-	-	-	-	-	-	-	-	-	-	-	-	-	-	-	-	-	-	-
jgi|Mesvir1|19684|Mv09954-RA.1	-	-	-	-	-	-	-	-	-	-	-	-	-	-	-	-	-	-	-	-	-	-	-	-	-	-	-	-	-	-	-	-	-	-	-	-	-	-	-	-	-	-	-	-	-	-	-	-	-
tr|A0A369RV93|A0A369RV93 9METZ Apoptotic protease-activating factor 1 OS Trichoplax sp. H2 OX 287889 GN TrispH2 007812 PE 4 SV 1	-	-	-	-	-	-	-	-	-	-	-	-	-	-	-	-	-	-	-	-	-	-	-	-	-	-	-	-	-	-	-	-	-	-	-	-	-	-	-	-	-	-	-	-	-	-	-	-	-
tr|A0A2B4SA85|A0A2B4SA85 STYPI Apoptotic protease-activating factor 1 OS Stylophora pistillata OX 50429 GN apaf1 PE 4 SV 1	e	l	k	r	k	q	k	e	r	m	s	s	d	q	i	e	a	l	r	a	r	y	r	e	w	r	r	k	r	k	e	t	m	t	s	e	q	l	e	i	i	r	k	g	n	r	e	r	q
tr|A0A235IQ43|A0A235IQ43 9NOSO WD REPEATS REGION domain-containing protein OS Nostoc sp. Peltigera membranacea cyanobiont 232 OX 2014531 GN CDG79 36525 PE 4 SV 1	-	-	-	-	-	-	-	-	-	-	-	-	-	-	-	-	-	-	-	-	-	-	-	-	-	-	-	-	-	-	-	-	-	-	-	-	-	-	-	-	-	-	-	-	-	-	-	-	-
tr|A0A1Z4M7A7|A0A1Z4M7A7 MICDP WD repeat protein OS Fremyella diplosiphon NIES-3275 OX 1973485 GN NIES3275 13750 PE 4 SV 1	-	-	-	-	-	-	-	-	-	-	-	-	-	-	-	-	-	-	-	-	-	-	-	-	-	-	-	-	-	-	-	-	-	-	-	-	-	-	-	-	-	-	-	-	-	-	-	-	-
sp|O14727|APAF HUMAN Apoptotic protease-activating factor 1 OS Homo sapiens OX 9606 GN APAF1 PE 1 SV 2	-	-	-	-	-	-	-	-	-	-	-	-	-	-	-	-	-	-	-	-	-	-	-	-	-	-	-	-	-	-	-	-	-	-	-	-	-	-	-	-	-	-	-	-	-	-	-	-	-
tr|A0A1Z4FQM5|A0A1Z4FQM5 9CYAN WD repeat protein OS Calothrix sp. NIES-2098 OX 1954171 GN NIES2098 06590 PE 4 SV 1	-	-	-	-	-	-	-	-	-	-	-	-	-	-	-	-	-	-	-	-	-	-	-	-	-	-	-	-	-	-	-	-	-	-	-	-	-	-	-	-	-	-	-	-	-	-	-	-	-
jgi|Chocri1|2857|XM 005715410.1	-	-	-	-	-	-	-	-	-	-	-	-	-	-	-	-	-	-	-	-	-	-	-	-	-	-	-	-	-	-	-	-	-	-	-	-	-	-	-	-	-	-	-	-	-	-	-	-	-
jgi|Chocri1|3521|XM 005715388.1	-	-	-	-	-	-	-	-	-	-	-	-	-	-	-	-	-	-	-	-	-	-	-	-	-	-	-	-	-	-	-	-	-	-	-	-	-	-	-	-	-	-	-	-	-	-	-	-	-
jgi|Graco1|9610|PXF45037.1 tr1	-	-	-	-	-	-	-	-	-	-	-	-	-	-	-	-	-	-	-	-	-	-	-	-	-	-	-	-	-	-	-	-	-	-	-	-	-	-	-	-	-	-	-	-	-	-	-	-	-
jgi|Graco1|9625|PXF45022.1 tr1	-	-	-	-	-	-	-	-	-	-	-	-	-	-	-	-	-	-	-	-	-	-	-	-	-	-	-	-	-	-	-	-	-	-	-	-	-	-	-	-	-	-	-	-	-	-	-	-	-
Q00808 delta 1-830	-	-	-	-	-	-	-	-	-	-	-	-	-	-	-	-	-	-	-	-	-	-	-	-	-	-	-	-	-	-	-	-	-	-	-	-	-	-	-	-	-	-	-	-	-	-	-	-	-
jgi|Ulvmu1|6947|UM033 0004.1	-	-	-	-	-	-	-	-	-	-	-	-	-	-	-	-	-	-	-	-	-	-	-	-	-	-	-	-	-	-	-	-	-	-	-	-	-	-	-	-	-	-	-	-	-	-	-	-	-
jgi|Astpho2|2441|Aster-05689	-	-	-	-	-	-	-	-	-	-	-	-	-	-	-	-	-	-	-	-	-	-	-	-	-	-	-	-	-	-	-	-	-	-	-	-	-	-	-	-	-	-	-	-	-	-	-	-	-
jgi|Auxeprot1|1644|XM 011401304.1	-	-	-	-	-	-	-	-	-	-	-	-	-	-	-	-	-	-	-	-	-	-	-	-	-	-	-	-	-	-	-	-	-	-	-	-	-	-	-	-	-	-	-	-	-	-	-	-	-
jgi|Botrbrau1|18437|Bobra.0072s0025.1	-	-	-	-	-	-	-	-	-	-	-	-	-	-	-	-	-	-	-	-	-	-	-	-	-	-	-	-	-	-	-	-	-	-	-	-	-	-	-	-	-	-	-	-	-	-	-	-	-
jgi|Caulen1|91263|g6499.t1	-	-	-	-	-	-	-	-	-	-	-	-	-	-	-	-	-	-	-	-	-	-	-	-	-	-	-	-	-	-	-	-	-	-	-	-	-	-	-	-	-	-	-	-	-	-	-	-	-
jgi|Caulen1|93918|g8504.t1	-	-	-	-	-	-	-	-	-	-	-	-	-	-	-	-	-	-	-	-	-	-	-	-	-	-	-	-	-	-	-	-	-	-	-	-	-	-	-	-	-	-	-	-	-	-	-	-	-
jgi|Chleu1|8914|rna-CEUSTIGMA g6995.t1	-	-	-	-	-	-	-	-	-	-	-	-	-	-	-	-	-	-	-	-	-	-	-	-	-	-	-	-	-	-	-	-	-	-	-	-	-	-	-	-	-	-	-	-	-	-	-	-	-
jgi|ChlNC64A 1|136376|IGS.gm 16 00099	-	-	-	-	-	-	-	-	-	-	-	-	-	-	-	-	-	-	-	-	-	-	-	-	-	-	-	-	-	-	-	-	-	-	-	-	-	-	-	-	-	-	-	-	-	-	-	-	-
jgi|Chloso1602 1|3237|rna-gnl|WGS:LHPG|mrna.C2E21 7573	-	-	-	-	-	-	-	-	-	-	-	-	-	-	-	-	-	-	-	-	-	-	-	-	-	-	-	-	-	-	-	-	-	-	-	-	-	-	-	-	-	-	-	-	-	-	-	-	-
jgi|Chlre5 6|6128|Cre14.g611750.t1.1	-	-	-	-	-	-	-	-	-	-	-	-	-	-	-	-	-	-	-	-	-	-	-	-	-	-	-	-	-	-	-	-	-	-	-	-	-	-	-	-	-	-	-	-	-	-	-	-	-
jgi|Chlre5 6|7610|Cre16.g678808.t1.1	-	-	-	-	-	-	-	-	-	-	-	-	-	-	-	-	-	-	-	-	-	-	-	-	-	-	-	-	-	-	-	-	-	-	-	-	-	-	-	-	-	-	-	-	-	-	-	-	-
jgi|Chrzof1|12547|UNPLg00498.t1	-	-	-	-	-	-	-	-	-	-	-	-	-	-	-	-	-	-	-	-	-	-	-	-	-	-	-	-	-	-	-	-	-	-	-	-	-	-	-	-	-	-	-	-	-	-	-	-	-
jgi|Chrzof1|13249|Cz07g26030.t1	-	-	-	-	-	-	-	-	-	-	-	-	-	-	-	-	-	-	-	-	-	-	-	-	-	-	-	-	-	-	-	-	-	-	-	-	-	-	-	-	-	-	-	-	-	-	-	-	-
jgi|Gonpec1|10004|rna10079	-	-	-	-	-	-	-	-	-	-	-	-	-	-	-	-	-	-	-	-	-	-	-	-	-	-	-	-	-	-	-	-	-	-	-	-	-	-	-	-	-	-	-	-	-	-	-	-	-
jgi|Picre1|32651|NNA 007997.t1	-	-	-	-	-	-	-	-	-	-	-	-	-	-	-	-	-	-	-	-	-	-	-	-	-	-	-	-	-	-	-	-	-	-	-	-	-	-	-	-	-	-	-	-	-	-	-	-	-
jgi|Picsp 1|2572|NSC 00803-R1 wd-40 repeat protein	-	-	-	-	-	-	-	-	-	-	-	-	-	-	-	-	-	-	-	-	-	-	-	-	-	-	-	-	-	-	-	-	-	-	-	-	-	-	-	-	-	-	-	-	-	-	-	-	-
jgi|Rapsub1|11103|Rsub 10787	-	-	-	-	-	-	-	-	-	-	-	-	-	-	-	-	-	-	-	-	-	-	-	-	-	-	-	-	-	-	-	-	-	-	-	-	-	-	-	-	-	-	-	-	-	-	-	-	-
jgi|Sceobl1|19701|snap masked-scaffold 312-processed-gene-0.79-mRNA-1	-	-	-	-	-	-	-	-	-	-	-	-	-	-	-	-	-	-	-	-	-	-	-	-	-	-	-	-	-	-	-	-	-	-	-	-	-	-	-	-	-	-	-	-	-	-	-	-	-
jgi|Sceobl1|6239|snap masked-scaffold 141-processed-gene-1.78-mRNA-1	-	-	-	-	-	-	-	-	-	-	-	-	-	-	-	-	-	-	-	-	-	-	-	-	-	-	-	-	-	-	-	-	-	-	-	-	-	-	-	-	-	-	-	-	-	-	-	-	-
jgi|Sobl393 1|13893|SZX79012.1	-	-	-	-	-	-	-	-	-	-	-	-	-	-	-	-	-	-	-	-	-	-	-	-	-	-	-	-	-	-	-	-	-	-	-	-	-	-	-	-	-	-	-	-	-	-	-	-	-
jgi|Tetstr1|421388|TSEL 012356.t1	-	-	-	-	-	-	-	-	-	-	-	-	-	-	-	-	-	-	-	-	-	-	-	-	-	-	-	-	-	-	-	-	-	-	-	-	-	-	-	-	-	-	-	-	-	-	-	-	-
jgi|Tetstr1|435748|TSEL 024643.t1	-	-	-	-	-	-	-	-	-	-	-	-	-	-	-	-	-	-	-	-	-	-	-	-	-	-	-	-	-	-	-	-	-	-	-	-	-	-	-	-	-	-	-	-	-	-	-	-	-
jgi|Tetstr1|448520|TSEL 035785.t1	-	-	-	-	-	-	-	-	-	-	-	-	-	-	-	-	-	-	-	-	-	-	-	-	-	-	-	-	-	-	-	-	-	-	-	-	-	-	-	-	-	-	-	-	-	-	-	-	-
jgi|Tetstr1|453734|TSEL 040687.t1	-	-	-	-	-	-	-	-	-	-	-	-	-	-	-	-	-	-	-	-	-	-	-	-	-	-	-	-	-	-	-	-	-	-	-	-	-	-	-	-	-	-	-	-	-	-	-	-	-
jgi|TrebA12 1|3921|rna-gnl|WGS:VXIU|FRX49 06295-mRNA-1 mrna FRX49 06295	-	-	-	-	-	-	-	-	-	-	-	-	-	-	-	-	-	-	-	-	-	-	-	-	-	-	-	-	-	-	-	-	-	-	-	-	-	-	-	-	-	-	-	-	-	-	-	-	-
jgi|Volca2 1|6697|Vocar.0023s0015.1	-	-	-	-	-	-	-	-	-	-	-	-	-	-	-	-	-	-	-	-	-	-	-	-	-	-	-	-	-	-	-	-	-	-	-	-	-	-	-	-	-	-	-	-	-	-	-	-	-
jgi|Mesvir1|19684|Mv09954-RA.1	-	-	-	-	-	-	-	-	-	-	-	-	-	-	-	-	-	-	-	-	-	-	-	-	-	-	-	-	-	-	-	-	-	-	-	-	-	-	-	-	-	-	-	-	-	-	-	-	-
tr|A0A369RV93|A0A369RV93 9METZ Apoptotic protease-activating factor 1 OS Trichoplax sp. H2 OX 287889 GN TrispH2 007812 PE 4 SV 1	-	-	-	-	-	-	-	-	-	-	-	-	-	-	-	-	-	-	-	-	-	-	-	-	-	-	-	-	-	-	-	-	-	-	-	-	-	-	-	-	-	-	-	-	-	-	-	-	-
tr|A0A2B4SA85|A0A2B4SA85 STYPI Apoptotic protease-activating factor 1 OS Stylophora pistillata OX 50429 GN apaf1 PE 4 SV 1	l	m	p	n	p	s	r	v	e	g	p	v	a	v	t	l	e	v	n	p	a	a	t	g	m	a	p	s	v	i	q	n	t	q	p	i	s	q	p	p	s	s	t	s	q	l	a	s	l
tr|A0A235IQ43|A0A235IQ43 9NOSO WD REPEATS REGION domain-containing protein OS Nostoc sp. Peltigera membranacea cyanobiont 232 OX 2014531 GN CDG79 36525 PE 4 SV 1	-	-	-	-	-	-	-	-	-	-	-	-	-	-	-	-	-	-	-	-	-	-	-	-	-	-	-	-	-	-	-	-	-	-	-	-	-	-	-	-	-	-	-	-	-	-	-	-	-
tr|A0A1Z4M7A7|A0A1Z4M7A7 MICDP WD repeat protein OS Fremyella diplosiphon NIES-3275 OX 1973485 GN NIES3275 13750 PE 4 SV 1	-	-	-	-	-	-	-	-	-	-	-	-	-	-	-	-	-	-	-	-	-	-	-	-	-	-	-	-	-	-	-	-	-	-	-	-	-	-	-	-	-	-	-	-	-	-	-	-	-
sp|O14727|APAF HUMAN Apoptotic protease-activating factor 1 OS Homo sapiens OX 9606 GN APAF1 PE 1 SV 2	-	-	-	-	-	-	-	-	-	-	-	-	-	-	-	-	-	-	-	-	-	-	-	-	-	-	-	-	-	-	-	-	-	-	-	-	-	-	-	-	-	-	-	-	-	-	-	-	-
tr|A0A1Z4FQM5|A0A1Z4FQM5 9CYAN WD repeat protein OS Calothrix sp. NIES-2098 OX 1954171 GN NIES2098 06590 PE 4 SV 1	-	-	-	-	-	-	-	-	-	-	-	-	-	-	-	-	-	-	-	-	-	-	-	-	-	-	-	-	-	-	-	-	-	-	-	-	-	-	-	-	-	-	-	-	-	-	-	-	-
jgi|Chocri1|2857|XM 005715410.1	-	-	-	-	-	-	-	-	-	-	-	-	-	-	-	-	-	-	-	-	-	-	-	-	-	-	-	-	-	-	-	-	-	-	-	-	-	-	-	-	-	-	-	-	-	-	-	-	-
jgi|Chocri1|3521|XM 005715388.1	-	-	-	-	-	-	-	-	-	-	-	-	-	-	-	-	-	-	-	-	-	-	-	-	-	-	-	-	-	-	-	-	-	-	-	-	-	-	-	-	-	-	-	-	-	-	-	-	-
jgi|Graco1|9610|PXF45037.1 tr1	-	-	-	-	-	-	-	-	-	-	-	-	-	-	-	-	-	-	-	-	-	-	-	-	-	-	-	-	-	-	-	-	-	-	-	-	-	-	-	-	-	-	-	-	-	-	-	-	-
jgi|Graco1|9625|PXF45022.1 tr1	-	-	-	-	-	-	-	-	-	-	-	-	-	-	-	-	-	-	-	-	-	-	-	-	-	-	-	-	-	-	-	-	-	-	-	-	-	-	-	-	-	-	-	-	-	-	-	-	-
Q00808 delta 1-830	-	-	-	-	-	-	-	-	-	-	-	-	-	-	-	-	-	-	-	-	-	-	-	-	-	-	-	-	-	-	-	-	-	-	-	-	-	-	-	-	-	-	-	-	-	-	-	-	-
jgi|Ulvmu1|6947|UM033 0004.1	-	-	-	-	-	-	-	-	-	-	-	-	-	-	-	-	-	-	-	-	-	-	-	-	-	-	-	-	-	-	-	-	-	-	-	-	-	-	-	-	-	-	-	-	-	-	-	-	-
jgi|Astpho2|2441|Aster-05689	-	-	-	-	-	-	-	-	-	-	-	-	-	-	-	-	-	-	-	-	-	-	-	-	-	-	-	-	-	-	-	-	-	-	-	-	-	-	-	-	-	-	-	-	-	-	-	-	-
jgi|Auxeprot1|1644|XM 011401304.1	-	-	-	-	-	-	-	-	-	-	-	-	-	-	-	-	-	-	-	-	-	-	-	-	-	-	-	-	-	-	-	-	-	-	-	-	-	-	-	-	-	-	-	-	-	-	-	-	-
jgi|Botrbrau1|18437|Bobra.0072s0025.1	-	-	-	-	-	-	-	-	-	-	-	-	-	-	-	-	-	-	-	-	-	-	-	-	-	-	-	-	-	-	-	-	-	-	-	-	-	-	-	-	-	-	-	-	-	-	-	-	-
jgi|Caulen1|91263|g6499.t1	-	-	-	-	-	-	-	-	-	-	-	m	e	d	e	s	l	p	i	p	e	i	t	p	l	e	t	s	v	k	t	r	k	p	w	y	r	r	v	m	n	c	g	l	g	t	a	t	l
jgi|Caulen1|93918|g8504.t1	-	-	-	-	-	-	-	-	-	-	-	-	-	-	-	-	-	-	-	-	-	-	-	-	-	-	-	-	-	-	-	-	-	-	-	-	-	-	-	-	-	-	-	-	-	-	-	-	-
jgi|Chleu1|8914|rna-CEUSTIGMA g6995.t1	-	-	-	-	-	-	-	-	-	-	-	-	-	-	-	-	-	-	-	-	-	-	-	-	-	-	-	-	-	-	-	-	-	-	-	-	-	-	-	-	-	-	-	-	-	-	-	-	-
jgi|ChlNC64A 1|136376|IGS.gm 16 00099	-	-	-	-	-	-	-	-	-	-	-	-	-	-	-	-	-	-	-	-	-	-	-	-	-	-	-	-	-	-	-	-	-	-	-	-	-	-	-	-	-	-	-	-	-	-	-	-	-
jgi|Chloso1602 1|3237|rna-gnl|WGS:LHPG|mrna.C2E21 7573	-	-	-	-	-	-	-	-	-	-	-	-	-	-	-	-	-	-	-	-	-	-	-	-	-	-	-	-	-	-	-	-	-	-	-	-	-	-	-	-	-	-	-	-	-	-	-	-	-
jgi|Chlre5 6|6128|Cre14.g611750.t1.1	-	-	-	-	-	-	-	-	-	-	-	-	-	-	-	-	-	-	-	-	-	-	-	-	-	-	-	-	-	-	-	-	-	-	-	-	-	-	-	-	-	-	-	-	-	-	-	-	-
jgi|Chlre5 6|7610|Cre16.g678808.t1.1	-	-	-	-	-	-	-	-	-	-	-	-	-	-	-	-	-	-	-	-	-	-	-	-	-	-	-	-	-	-	-	-	-	-	-	-	-	-	-	-	-	-	-	-	-	-	-	-	-
jgi|Chrzof1|12547|UNPLg00498.t1	-	-	-	-	-	-	-	-	-	-	-	-	-	-	-	-	-	-	-	-	-	-	-	-	-	-	-	-	-	-	-	-	-	-	-	-	-	-	-	-	-	-	-	-	-	-	-	-	-
jgi|Chrzof1|13249|Cz07g26030.t1	-	-	-	-	-	-	-	-	-	-	-	-	-	-	-	-	-	-	-	-	-	-	-	-	-	-	-	-	-	-	-	-	-	-	-	-	-	-	-	-	-	-	-	-	-	-	-	-	-
jgi|Gonpec1|10004|rna10079	-	-	-	-	-	-	-	-	-	-	-	-	-	-	-	-	-	-	-	-	-	-	-	-	-	-	-	-	-	-	-	-	-	-	-	-	-	-	-	-	-	-	-	-	-	-	-	-	-
jgi|Picre1|32651|NNA 007997.t1	-	-	-	-	-	-	-	-	-	-	-	-	-	-	-	-	-	-	-	-	-	-	-	-	-	-	-	-	-	-	-	-	-	-	-	-	-	-	-	-	-	-	-	-	-	-	-	-	-
jgi|Picsp 1|2572|NSC 00803-R1 wd-40 repeat protein	-	-	-	-	-	-	-	-	-	-	-	-	-	-	-	-	-	-	-	-	-	-	-	-	-	-	-	-	-	-	-	-	-	-	-	-	-	-	-	-	-	-	-	-	-	-	-	-	-
jgi|Rapsub1|11103|Rsub 10787	-	-	-	-	-	-	-	-	-	-	-	-	-	-	-	-	-	-	-	-	-	-	-	-	-	-	-	-	-	-	-	-	-	-	-	-	-	-	-	-	-	-	-	-	-	-	-	-	-
jgi|Sceobl1|19701|snap masked-scaffold 312-processed-gene-0.79-mRNA-1	-	-	-	-	-	-	-	-	-	-	-	-	-	-	-	-	-	-	-	-	-	-	-	-	-	-	-	-	-	-	-	-	-	-	-	-	-	-	-	-	-	-	-	-	-	-	-	-	-
jgi|Sceobl1|6239|snap masked-scaffold 141-processed-gene-1.78-mRNA-1	-	-	-	-	-	-	-	-	-	-	-	-	-	-	-	-	-	-	-	-	-	-	-	-	-	-	-	-	-	-	-	-	-	-	-	-	-	-	-	-	-	-	-	-	-	-	-	-	-
jgi|Sobl393 1|13893|SZX79012.1	-	-	-	-	-	-	-	-	-	-	-	-	-	-	-	-	-	-	-	-	-	-	-	-	-	-	-	-	-	-	-	-	-	-	-	-	-	-	-	-	-	-	-	-	-	-	-	-	-
jgi|Tetstr1|421388|TSEL 012356.t1	-	-	-	-	-	-	-	-	-	-	-	-	-	-	-	-	-	-	-	-	-	-	-	-	-	-	-	-	-	-	-	-	-	-	-	-	-	-	-	-	-	-	-	-	-	-	-	-	-
jgi|Tetstr1|435748|TSEL 024643.t1	-	-	-	-	-	-	-	-	-	-	-	-	-	-	-	-	-	-	-	-	-	-	-	-	-	-	-	-	-	-	-	-	-	-	-	-	-	-	-	-	-	-	-	-	-	-	-	-	-
jgi|Tetstr1|448520|TSEL 035785.t1	-	-	-	-	-	-	-	-	-	-	-	-	-	-	-	-	-	-	-	-	-	-	-	-	-	-	-	-	-	-	-	-	-	-	-	-	-	-	-	-	-	-	-	-	-	-	-	-	-
jgi|Tetstr1|453734|TSEL 040687.t1	-	-	-	-	-	-	-	-	-	-	-	-	-	-	-	-	-	-	-	-	-	-	-	-	-	-	-	-	-	-	-	-	-	-	-	-	-	-	-	-	-	-	-	-	-	-	-	-	-
jgi|TrebA12 1|3921|rna-gnl|WGS:VXIU|FRX49 06295-mRNA-1 mrna FRX49 06295	-	-	-	-	-	-	-	-	-	-	-	-	-	-	-	-	-	-	-	-	-	-	-	-	-	-	-	-	-	-	-	-	-	-	-	-	-	-	-	-	-	-	-	-	-	-	-	-	-
jgi|Volca2 1|6697|Vocar.0023s0015.1	-	-	-	-	-	-	-	-	-	-	-	-	-	-	-	-	-	-	-	-	-	-	-	-	-	-	-	-	-	-	-	-	-	-	-	-	-	-	-	-	-	-	-	-	-	-	-	-	-
jgi|Mesvir1|19684|Mv09954-RA.1	-	-	-	-	-	-	-	-	-	-	-	-	-	-	-	-	-	-	-	-	-	-	-	-	-	-	-	-	-	-	-	-	-	-	-	-	-	-	-	-	-	-	-	-	-	-	-	-	-
tr|A0A369RV93|A0A369RV93 9METZ Apoptotic protease-activating factor 1 OS Trichoplax sp. H2 OX 287889 GN TrispH2 007812 PE 4 SV 1	-	-	-	-	-	-	-	-	-	-	-	-	-	-	-	-	-	-	-	-	-	-	-	-	-	-	-	-	-	-	-	-	-	-	-	-	-	-	-	-	-	-	-	-	-	-	-	-	-
tr|A0A2B4SA85|A0A2B4SA85 STYPI Apoptotic protease-activating factor 1 OS Stylophora pistillata OX 50429 GN apaf1 PE 4 SV 1	p	f	s	g	m	q	g	l	v	p	g	m	s	q	s	a	f	l	s	a	s	q	g	g	v	l	p	g	m	q	t	f	s	s	m	a	p	t	m	t	k	d	g	q	i	l	h	s	i
tr|A0A235IQ43|A0A235IQ43 9NOSO WD REPEATS REGION domain-containing protein OS Nostoc sp. Peltigera membranacea cyanobiont 232 OX 2014531 GN CDG79 36525 PE 4 SV 1	-	-	-	-	-	-	-	-	-	-	-	-	-	-	-	-	-	-	-	-	-	-	-	-	-	-	-	-	-	-	-	-	-	-	-	-	-	-	-	-	-	-	-	-	-	-	-	-	-
tr|A0A1Z4M7A7|A0A1Z4M7A7 MICDP WD repeat protein OS Fremyella diplosiphon NIES-3275 OX 1973485 GN NIES3275 13750 PE 4 SV 1	-	-	-	-	-	-	-	-	-	-	-	-	-	-	-	-	-	-	-	-	-	-	-	-	-	-	-	-	-	-	-	-	-	-	-	-	-	-	-	-	-	-	-	-	-	-	-	-	-
sp|O14727|APAF HUMAN Apoptotic protease-activating factor 1 OS Homo sapiens OX 9606 GN APAF1 PE 1 SV 2	-	-	-	-	-	-	-	-	-	-	-	-	-	-	-	-	-	-	-	-	-	-	-	-	-	-	-	-	-	-	-	-	-	-	-	-	-	-	-	-	-	-	-	-	-	-	-	-	-
tr|A0A1Z4FQM5|A0A1Z4FQM5 9CYAN WD repeat protein OS Calothrix sp. NIES-2098 OX 1954171 GN NIES2098 06590 PE 4 SV 1	-	-	-	-	-	-	-	-	-	-	-	-	-	-	-	-	-	-	-	-	-	-	-	-	-	-	-	-	-	-	-	-	-	-	-	-	-	-	-	-	-	-	-	-	-	-	-	-	-
jgi|Chocri1|2857|XM 005715410.1	-	-	-	-	-	-	-	-	-	-	-	-	-	-	-	-	-	-	-	-	-	-	-	-	-	-	-	-	-	-	-	-	-	-	-	-	-	-	-	-	-	-	-	-	-	-	-	-	-
jgi|Chocri1|3521|XM 005715388.1	-	-	-	-	-	-	-	-	-	-	-	-	-	-	-	-	-	-	-	-	-	-	-	-	-	-	-	-	-	-	-	-	-	-	-	-	-	-	-	-	-	-	-	-	-	-	-	-	-
jgi|Graco1|9610|PXF45037.1 tr1	-	-	-	-	-	-	-	-	-	-	-	-	-	-	-	-	-	-	-	-	-	-	-	-	-	-	-	-	-	-	-	-	-	-	-	-	-	-	-	-	-	-	-	-	-	-	-	-	-
jgi|Graco1|9625|PXF45022.1 tr1	-	-	-	-	-	-	-	-	-	-	-	-	-	-	-	-	-	-	-	-	-	-	-	-	-	-	-	-	-	-	-	-	-	-	-	-	-	-	-	-	-	-	-	-	-	-	-	-	-
Q00808 delta 1-830	-	-	-	-	-	-	-	-	-	-	-	-	-	-	-	-	-	-	-	-	-	-	-	-	-	-	-	-	-	-	-	-	-	-	-	-	-	-	-	-	-	-	-	-	-	-	-	-	-
jgi|Ulvmu1|6947|UM033 0004.1	-	-	-	-	-	-	-	-	-	-	-	-	-	-	-	-	-	-	-	-	-	-	-	-	-	-	-	-	-	-	-	-	-	-	-	-	-	-	-	-	-	-	-	-	-	-	-	-	-
jgi|Astpho2|2441|Aster-05689	-	-	-	-	-	-	-	-	-	-	-	-	-	-	-	-	-	-	-	-	-	-	-	-	-	-	-	-	-	-	-	-	-	-	-	-	-	-	-	-	-	-	-	-	-	-	-	-	-
jgi|Auxeprot1|1644|XM 011401304.1	-	-	-	-	-	-	-	-	-	-	-	-	-	-	-	-	-	-	-	-	-	-	-	-	-	-	-	-	-	-	-	-	-	-	-	-	-	-	-	-	-	-	-	-	-	-	-	-	-
jgi|Botrbrau1|18437|Bobra.0072s0025.1	-	-	-	-	-	-	-	-	-	-	-	-	-	-	-	-	-	-	-	-	-	-	-	-	-	-	-	-	-	-	-	-	-	-	-	-	-	-	-	-	-	-	-	-	-	-	-	-	-
jgi|Caulen1|91263|g6499.t1	f	f	d	n	e	e	s	v	r	p	c	a	l	d	i	g	l	g	g	k	i	v	l	d	p	s	v	h	m	q	p	v	a	r	i	r	v	a	d	c	a	t	m	m	f	l	p	e	p
jgi|Caulen1|93918|g8504.t1	-	-	-	-	-	-	-	-	-	-	-	-	-	-	-	-	-	-	-	-	-	-	-	-	-	-	-	-	-	-	-	-	-	-	-	-	-	-	-	-	-	-	-	-	-	-	-	-	-
jgi|Chleu1|8914|rna-CEUSTIGMA g6995.t1	-	-	-	-	-	-	-	-	-	-	-	-	-	-	-	-	-	-	-	-	-	-	-	-	-	-	-	-	-	-	-	-	-	-	-	-	-	-	-	-	-	-	-	-	-	-	-	-	-
jgi|ChlNC64A 1|136376|IGS.gm 16 00099	-	-	-	-	-	-	-	-	-	-	-	-	-	-	-	-	-	-	-	-	-	-	-	-	-	-	-	-	-	-	-	-	-	-	-	-	-	-	-	-	-	-	-	-	-	-	-	-	-
jgi|Chloso1602 1|3237|rna-gnl|WGS:LHPG|mrna.C2E21 7573	-	-	-	-	-	-	-	-	-	-	-	-	-	-	-	-	-	-	-	-	-	-	-	-	-	-	-	-	-	-	-	-	-	-	-	-	-	-	-	-	-	-	-	-	-	-	-	-	-
jgi|Chlre5 6|6128|Cre14.g611750.t1.1	-	-	-	-	-	-	-	-	-	-	-	-	-	-	-	-	-	-	-	-	-	-	-	-	-	-	-	-	-	-	-	-	-	-	-	-	-	-	-	-	-	-	-	-	-	-	-	-	-
jgi|Chlre5 6|7610|Cre16.g678808.t1.1	-	-	-	-	-	-	-	-	-	-	-	-	-	-	-	-	-	-	-	-	-	-	-	-	-	-	-	-	-	-	-	-	-	-	-	-	-	-	-	-	-	-	-	-	-	-	-	-	-
jgi|Chrzof1|12547|UNPLg00498.t1	-	-	-	-	-	-	-	-	-	-	-	-	-	-	-	-	-	-	-	-	-	-	-	-	-	-	-	-	-	-	-	-	-	-	-	-	-	-	-	-	-	-	-	-	-	-	-	-	-
jgi|Chrzof1|13249|Cz07g26030.t1	-	-	-	-	-	-	-	-	-	-	-	-	-	-	-	-	-	-	-	-	-	-	-	-	-	-	-	-	-	-	-	-	-	-	-	-	-	-	-	-	-	-	-	-	-	-	-	-	-
jgi|Gonpec1|10004|rna10079	-	-	-	-	-	-	-	-	-	-	-	-	-	-	-	-	-	-	-	-	-	-	-	-	-	-	-	-	-	-	-	-	-	-	-	-	-	-	-	-	-	-	-	-	-	-	-	-	-
jgi|Picre1|32651|NNA 007997.t1	-	-	-	-	-	-	-	-	-	-	-	-	-	-	-	-	-	-	-	-	-	-	-	-	-	-	-	-	-	-	-	-	-	-	-	-	-	-	-	-	-	-	-	-	-	-	-	-	-
jgi|Picsp 1|2572|NSC 00803-R1 wd-40 repeat protein	-	-	-	-	-	-	-	-	-	-	-	-	-	-	-	-	-	-	-	-	-	-	-	-	-	-	-	-	-	-	-	-	-	-	-	-	-	-	-	-	-	-	-	-	-	-	-	-	-
jgi|Rapsub1|11103|Rsub 10787	-	-	-	-	-	-	-	-	-	-	-	-	-	-	-	-	-	-	-	-	-	-	-	-	-	-	-	-	-	-	-	-	-	-	-	-	-	-	-	-	-	-	-	-	-	-	-	-	-
jgi|Sceobl1|19701|snap masked-scaffold 312-processed-gene-0.79-mRNA-1	-	-	-	-	-	-	-	-	-	-	-	-	-	-	-	-	-	-	-	-	-	-	-	-	-	-	-	-	-	-	-	-	-	-	-	-	-	-	-	-	-	-	-	-	-	-	-	-	-
jgi|Sceobl1|6239|snap masked-scaffold 141-processed-gene-1.78-mRNA-1	-	-	-	-	-	-	-	-	-	-	-	-	-	-	-	-	-	-	-	-	-	-	-	-	-	-	-	-	-	-	-	-	-	-	-	-	-	-	-	-	-	-	-	-	-	-	-	-	-
jgi|Sobl393 1|13893|SZX79012.1	-	-	-	-	-	-	-	-	-	-	-	-	-	-	-	-	-	-	-	-	-	-	-	-	-	-	-	-	-	-	-	-	-	-	-	-	-	-	-	-	-	-	-	-	-	-	-	-	-
jgi|Tetstr1|421388|TSEL 012356.t1	-	-	-	-	-	-	-	-	-	-	-	-	-	-	-	-	-	-	-	-	-	-	-	-	-	-	-	-	-	-	-	-	-	-	-	-	-	-	-	-	-	-	-	-	-	-	-	-	-
jgi|Tetstr1|435748|TSEL 024643.t1	-	-	-	-	-	-	-	-	-	-	-	-	-	-	-	-	-	-	-	-	-	-	-	-	-	-	-	-	-	-	-	-	-	-	-	-	-	-	-	-	-	-	-	-	-	-	-	-	-
jgi|Tetstr1|448520|TSEL 035785.t1	-	-	-	-	-	-	-	-	-	-	-	-	-	-	-	-	-	-	-	-	-	-	-	-	-	-	-	-	-	-	-	-	-	-	-	-	-	-	-	-	-	-	-	-	-	-	-	-	-
jgi|Tetstr1|453734|TSEL 040687.t1	-	-	-	-	-	-	-	-	-	-	-	-	-	-	-	-	-	-	-	-	-	-	-	-	-	-	-	-	-	-	-	-	-	-	-	-	-	-	-	-	-	-	-	-	-	-	-	-	-
jgi|TrebA12 1|3921|rna-gnl|WGS:VXIU|FRX49 06295-mRNA-1 mrna FRX49 06295	-	-	-	-	-	-	-	-	-	-	-	-	-	-	-	-	-	-	-	-	-	-	-	-	-	-	-	-	-	-	-	-	-	-	-	-	-	-	-	-	-	-	-	-	-	-	-	-	-
jgi|Volca2 1|6697|Vocar.0023s0015.1	-	-	-	-	-	-	-	-	-	-	-	-	-	-	-	-	-	-	-	-	-	-	-	-	-	-	-	-	-	-	-	-	-	-	-	-	-	-	-	-	-	-	-	-	-	-	-	-	-
jgi|Mesvir1|19684|Mv09954-RA.1	-	-	-	-	-	-	-	-	-	-	-	-	-	-	-	-	-	-	-	-	-	-	-	-	-	-	-	-	-	-	-	-	-	-	-	-	-	-	-	-	-	-	-	-	-	-	-	-	-
tr|A0A369RV93|A0A369RV93 9METZ Apoptotic protease-activating factor 1 OS Trichoplax sp. H2 OX 287889 GN TrispH2 007812 PE 4 SV 1	-	-	-	-	-	-	-	-	-	-	-	-	-	-	-	-	-	-	-	-	-	-	-	-	-	-	-	-	-	-	-	-	-	-	-	-	-	-	-	-	-	-	-	-	-	-	-	-	-
tr|A0A2B4SA85|A0A2B4SA85 STYPI Apoptotic protease-activating factor 1 OS Stylophora pistillata OX 50429 GN apaf1 PE 4 SV 1	t	v	a	v	v	q	p	g	e	g	s	d	p	a	g	t	d	p	k	s	k	n	a	s	s	p	k	p	k	g	r	r	g	r	k	r	t	t	s	a	a	e	m	l	a	n	l	s	n
tr|A0A235IQ43|A0A235IQ43 9NOSO WD REPEATS REGION domain-containing protein OS Nostoc sp. Peltigera membranacea cyanobiont 232 OX 2014531 GN CDG79 36525 PE 4 SV 1	-	-	-	-	-	-	-	-	-	-	-	-	-	-	-	-	-	-	-	-	-	-	-	-	-	-	-	-	-	-	-	-	-	-	-	-	-	-	-	-	-	-	-	-	-	-	-	-	-
tr|A0A1Z4M7A7|A0A1Z4M7A7 MICDP WD repeat protein OS Fremyella diplosiphon NIES-3275 OX 1973485 GN NIES3275 13750 PE 4 SV 1	-	-	-	-	-	-	-	-	-	-	-	-	-	-	-	-	-	-	-	-	-	-	-	-	-	-	-	-	-	-	-	-	-	-	-	-	-	-	-	-	-	-	-	-	-	-	-	-	-
sp|O14727|APAF HUMAN Apoptotic protease-activating factor 1 OS Homo sapiens OX 9606 GN APAF1 PE 1 SV 2	-	-	-	-	-	-	-	-	-	-	-	-	-	-	-	-	-	-	-	-	-	-	-	-	-	-	-	-	-	-	-	-	-	-	-	-	-	-	-	-	-	-	-	-	-	-	-	-	-
tr|A0A1Z4FQM5|A0A1Z4FQM5 9CYAN WD repeat protein OS Calothrix sp. NIES-2098 OX 1954171 GN NIES2098 06590 PE 4 SV 1	-	-	-	-	-	-	-	-	-	-	-	-	-	-	-	-	-	-	-	-	-	-	-	-	-	-	-	-	-	-	-	-	-	-	-	-	-	-	-	-	-	-	-	-	-	-	-	-	-
jgi|Chocri1|2857|XM 005715410.1	-	-	-	-	-	-	-	-	-	-	-	-	-	-	-	-	-	-	-	-	-	-	-	-	-	-	-	-	-	-	-	-	-	-	-	-	-	-	-	-	-	-	-	-	-	-	-	-	-
jgi|Chocri1|3521|XM 005715388.1	-	-	-	-	-	-	-	-	-	-	-	-	-	-	-	-	-	-	-	-	-	-	-	-	-	-	-	-	-	-	-	-	-	-	-	-	-	-	-	-	-	-	-	-	-	-	-	-	-
jgi|Graco1|9610|PXF45037.1 tr1	-	-	-	-	-	-	-	-	-	-	-	-	-	-	-	-	-	-	-	-	-	-	-	-	-	-	-	-	-	-	-	-	-	-	-	-	-	-	-	-	-	-	-	-	-	-	-	-	-
jgi|Graco1|9625|PXF45022.1 tr1	-	-	-	-	-	-	-	-	-	-	-	-	-	-	-	-	-	-	-	-	-	-	-	-	-	-	-	-	-	-	-	-	-	-	-	-	-	-	-	-	-	-	-	-	-	-	-	-	-
Q00808 delta 1-830	-	-	-	-	-	-	-	-	-	-	-	-	-	-	-	-	-	-	-	-	-	-	-	-	-	-	-	-	-	-	-	-	-	-	-	-	-	-	-	-	-	-	-	-	-	-	-	-	-
jgi|Ulvmu1|6947|UM033 0004.1	-	-	-	-	-	-	-	-	-	-	-	-	-	-	-	-	-	-	-	-	-	-	-	-	-	-	-	-	-	-	-	-	-	-	-	-	-	-	-	-	-	-	-	-	-	-	-	-	-
jgi|Astpho2|2441|Aster-05689	-	-	-	-	-	-	-	-	-	-	-	-	-	-	-	-	-	-	-	-	-	-	-	-	-	-	-	-	-	-	-	-	-	-	-	-	-	-	-	-	-	-	-	-	-	-	-	-	-
jgi|Auxeprot1|1644|XM 011401304.1	-	-	-	-	-	-	-	-	-	-	-	-	-	-	-	-	-	-	-	-	-	-	-	-	-	-	-	-	-	-	-	-	-	-	-	-	-	-	-	-	-	-	-	-	-	-	-	-	-
jgi|Botrbrau1|18437|Bobra.0072s0025.1	-	-	-	-	-	-	-	-	-	-	-	-	-	-	-	-	-	-	-	-	-	-	-	-	-	-	-	-	-	-	-	-	-	-	-	-	-	-	-	-	-	-	-	-	-	-	-	-	-
jgi|Caulen1|91263|g6499.t1	t	i	a	l	r	v	a	a	g	l	s	f	p	r	e	y	p	v	s	p	g	n	g	p	k	w	e	i	y	r	l	g	i	k	t	i	w	f	q	e	t	k	e	d	q	s	t	a	q
jgi|Caulen1|93918|g8504.t1	-	-	-	-	-	-	-	-	-	-	-	-	-	-	-	-	-	-	-	-	-	-	-	-	-	-	-	-	-	-	-	-	-	-	-	-	-	-	-	-	-	-	-	-	-	-	-	-	-
jgi|Chleu1|8914|rna-CEUSTIGMA g6995.t1	-	-	-	-	-	-	-	-	-	-	-	-	-	-	-	-	-	-	-	-	-	-	-	-	-	-	-	-	-	-	-	-	-	-	-	-	-	-	-	-	-	-	-	-	-	-	-	-	-
jgi|ChlNC64A 1|136376|IGS.gm 16 00099	-	-	-	-	-	-	-	-	-	-	-	-	-	-	-	-	-	-	-	-	-	-	-	-	-	-	-	-	-	-	-	-	-	-	-	-	-	-	-	-	-	-	-	-	-	-	-	-	-
jgi|Chloso1602 1|3237|rna-gnl|WGS:LHPG|mrna.C2E21 7573	-	-	-	-	-	-	-	-	-	-	-	-	-	-	-	-	-	-	-	-	-	-	-	-	-	-	-	-	-	-	-	-	-	-	-	-	-	-	-	-	-	-	-	-	-	-	-	-	-
jgi|Chlre5 6|6128|Cre14.g611750.t1.1	-	-	-	-	-	-	-	-	-	-	-	-	-	-	-	-	-	-	-	-	-	-	-	-	-	-	-	-	-	-	-	-	-	-	-	-	-	-	-	-	-	-	-	-	-	-	-	-	-
jgi|Chlre5 6|7610|Cre16.g678808.t1.1	-	-	-	-	-	-	-	-	-	-	-	-	-	-	-	-	-	-	-	-	-	-	-	-	-	-	-	-	-	-	-	-	-	-	-	-	-	-	-	-	-	-	-	-	-	-	-	-	-
jgi|Chrzof1|12547|UNPLg00498.t1	-	-	-	-	-	-	-	-	-	-	-	-	-	-	-	-	-	-	-	-	-	-	-	-	-	-	-	-	-	-	-	-	-	-	-	-	-	-	-	-	-	-	-	-	-	-	-	-	-
jgi|Chrzof1|13249|Cz07g26030.t1	-	-	-	-	-	-	-	-	-	-	-	-	-	-	-	-	-	-	-	-	-	-	-	-	-	-	-	-	-	-	-	-	-	-	-	-	-	-	-	-	-	-	-	-	-	-	-	-	-
jgi|Gonpec1|10004|rna10079	-	-	-	-	-	-	-	-	-	-	-	-	-	-	-	-	-	-	-	-	-	-	-	-	-	-	-	-	-	-	-	-	-	-	-	-	-	-	-	-	-	-	-	-	-	-	-	-	-
jgi|Picre1|32651|NNA 007997.t1	-	-	-	-	-	-	-	-	-	-	-	-	-	-	-	-	-	-	-	-	-	-	-	-	-	-	-	-	-	-	-	-	-	-	-	-	-	-	-	-	-	-	-	-	-	-	-	-	-
jgi|Picsp 1|2572|NSC 00803-R1 wd-40 repeat protein	-	-	-	-	-	-	-	-	-	-	-	-	-	-	-	-	-	-	-	-	-	-	-	-	-	-	-	-	-	-	-	-	-	-	-	-	-	-	-	-	-	-	-	-	-	-	-	-	-
jgi|Rapsub1|11103|Rsub 10787	-	-	-	-	-	-	-	-	-	-	-	-	-	-	-	-	-	-	-	-	-	-	-	-	-	-	-	-	-	-	-	-	-	-	-	-	-	-	-	-	-	-	-	-	-	-	-	-	-
jgi|Sceobl1|19701|snap masked-scaffold 312-processed-gene-0.79-mRNA-1	-	-	-	-	-	-	-	-	-	-	-	-	-	-	-	-	-	-	-	-	-	-	-	-	-	-	-	-	-	-	-	-	-	-	-	-	-	-	-	-	-	-	-	-	-	-	-	-	-
jgi|Sceobl1|6239|snap masked-scaffold 141-processed-gene-1.78-mRNA-1	-	-	-	-	-	-	-	-	-	-	-	-	-	-	-	-	-	-	-	-	-	-	-	-	-	-	-	-	-	-	-	-	-	-	-	-	-	-	-	-	-	-	-	-	-	-	-	-	-
jgi|Sobl393 1|13893|SZX79012.1	-	-	-	-	-	-	-	-	-	-	-	-	-	-	-	-	-	-	-	-	-	-	-	-	-	-	-	-	-	-	-	-	-	-	-	-	-	-	-	-	-	-	-	-	-	-	-	-	-
jgi|Tetstr1|421388|TSEL 012356.t1	-	-	-	-	-	-	-	-	-	-	-	-	-	-	-	-	-	-	-	-	-	-	-	-	-	-	-	-	-	-	-	-	-	-	-	-	-	-	-	-	-	-	-	-	-	-	-	-	-
jgi|Tetstr1|435748|TSEL 024643.t1	-	-	-	-	-	-	-	-	-	-	-	-	-	-	-	-	-	-	-	-	-	-	-	-	-	-	-	-	-	-	-	-	-	-	-	-	-	-	-	-	-	-	-	-	-	-	-	-	-
jgi|Tetstr1|448520|TSEL 035785.t1	-	-	-	-	-	-	-	-	-	-	-	-	-	-	-	-	-	-	-	-	-	-	-	-	-	-	-	-	-	-	-	-	-	-	-	-	-	-	-	-	-	-	-	-	-	-	-	-	-
jgi|Tetstr1|453734|TSEL 040687.t1	-	-	-	-	-	-	-	-	-	-	-	-	-	-	-	-	-	-	-	-	-	-	-	-	-	-	-	-	-	-	-	-	-	-	-	-	-	-	-	-	-	-	-	-	-	-	-	-	-
jgi|TrebA12 1|3921|rna-gnl|WGS:VXIU|FRX49 06295-mRNA-1 mrna FRX49 06295	-	-	-	-	-	-	-	-	-	-	-	-	-	-	-	-	-	-	-	-	-	-	-	-	-	-	-	-	-	-	-	-	-	-	-	-	-	-	-	-	-	-	-	-	-	-	-	-	-
jgi|Volca2 1|6697|Vocar.0023s0015.1	-	-	-	-	-	-	-	-	-	-	-	-	-	-	-	-	-	-	-	-	-	-	-	-	-	-	-	-	-	-	-	-	-	-	-	-	-	-	-	-	-	-	-	-	-	-	-	-	-
jgi|Mesvir1|19684|Mv09954-RA.1	-	-	-	-	-	-	-	-	-	-	-	-	-	-	-	-	-	-	-	-	-	-	-	-	-	-	-	-	-	-	-	-	-	-	-	-	-	-	-	-	-	-	-	-	-	-	-	-	-
tr|A0A369RV93|A0A369RV93 9METZ Apoptotic protease-activating factor 1 OS Trichoplax sp. H2 OX 287889 GN TrispH2 007812 PE 4 SV 1	-	-	-	-	-	-	-	-	-	-	-	-	-	-	-	-	-	-	-	-	-	-	-	-	-	-	-	-	-	-	-	-	-	-	-	-	-	-	-	-	-	-	-	-	-	-	-	-	-
tr|A0A2B4SA85|A0A2B4SA85 STYPI Apoptotic protease-activating factor 1 OS Stylophora pistillata OX 50429 GN apaf1 PE 4 SV 1	l	v	r	p	s	v	v	n	l	p	e	m	q	v	t	f	p	s	s	s	t	n	a	k	i	p	h	m	s	t	f	l	n	t	m	s	g	s	p	i	p	n	m	g	m	p	f	a	t
tr|A0A235IQ43|A0A235IQ43 9NOSO WD REPEATS REGION domain-containing protein OS Nostoc sp. Peltigera membranacea cyanobiont 232 OX 2014531 GN CDG79 36525 PE 4 SV 1	-	-	-	-	-	-	-	-	-	-	-	-	-	-	-	-	-	-	-	-	-	-	-	-	-	-	-	-	-	-	-	-	-	-	-	-	-	-	-	-	-	-	-	-	-	-	-	-	-
tr|A0A1Z4M7A7|A0A1Z4M7A7 MICDP WD repeat protein OS Fremyella diplosiphon NIES-3275 OX 1973485 GN NIES3275 13750 PE 4 SV 1	-	-	-	-	-	-	-	-	-	-	-	-	-	-	-	-	-	-	-	-	-	-	-	-	-	-	-	-	-	-	-	-	-	-	-	-	-	-	-	-	-	-	-	-	-	-	-	-	-
sp|O14727|APAF HUMAN Apoptotic protease-activating factor 1 OS Homo sapiens OX 9606 GN APAF1 PE 1 SV 2	-	-	-	-	-	-	-	-	-	-	-	-	-	-	-	-	-	-	-	-	-	-	-	-	-	-	-	-	-	-	-	-	-	-	-	-	-	-	-	-	-	-	-	-	-	-	-	-	-
tr|A0A1Z4FQM5|A0A1Z4FQM5 9CYAN WD repeat protein OS Calothrix sp. NIES-2098 OX 1954171 GN NIES2098 06590 PE 4 SV 1	-	-	-	-	-	-	-	-	-	-	-	-	-	-	-	-	-	-	-	-	-	-	-	-	-	-	-	-	-	-	-	-	-	-	-	-	-	-	-	-	-	-	-	-	-	-	-	-	-
jgi|Chocri1|2857|XM 005715410.1	-	-	-	-	-	-	-	-	-	-	-	-	-	-	-	-	-	-	-	-	-	-	-	-	-	-	-	-	-	-	-	-	-	-	-	-	-	-	-	-	-	-	-	-	-	-	-	-	-
jgi|Chocri1|3521|XM 005715388.1	-	-	-	-	-	-	-	-	-	-	-	-	-	-	-	-	-	-	-	-	-	-	-	-	-	-	-	-	-	-	-	-	-	-	-	-	-	-	-	-	-	-	-	-	-	-	-	-	-
jgi|Graco1|9610|PXF45037.1 tr1	-	-	-	-	-	-	-	-	-	-	-	-	-	-	-	-	-	-	-	-	-	-	-	-	-	-	-	-	-	-	-	-	-	-	-	-	-	-	-	-	-	-	-	-	-	-	-	-	-
jgi|Graco1|9625|PXF45022.1 tr1	-	-	-	-	-	-	-	-	-	-	-	-	-	-	-	-	-	-	-	-	-	-	-	-	-	-	-	-	-	-	-	-	-	-	-	-	-	-	-	-	-	-	-	-	-	-	-	-	-
Q00808 delta 1-830	-	-	-	-	-	-	-	-	-	-	-	-	-	-	-	-	-	-	-	-	-	-	-	-	-	-	-	-	-	-	-	-	-	-	-	-	-	-	-	-	-	-	-	-	-	-	-	-	-
jgi|Ulvmu1|6947|UM033 0004.1	-	-	-	-	-	-	-	-	-	-	-	-	-	-	-	-	-	-	-	-	-	-	-	-	-	-	-	-	-	-	-	-	-	-	-	-	-	-	-	-	-	-	-	-	-	-	-	-	-
jgi|Astpho2|2441|Aster-05689	-	-	-	-	-	-	-	-	-	-	-	-	-	-	-	-	-	-	-	-	-	-	-	-	-	-	-	-	-	-	-	-	-	-	-	-	-	-	-	-	-	-	-	-	-	-	-	-	-
jgi|Auxeprot1|1644|XM 011401304.1	-	-	-	-	-	-	-	-	-	-	-	-	-	-	-	-	-	-	-	-	-	-	-	-	-	-	-	-	-	-	-	-	-	-	-	-	-	-	-	-	-	-	-	-	-	-	-	-	-
jgi|Botrbrau1|18437|Bobra.0072s0025.1	-	-	-	-	-	-	-	-	-	-	-	-	-	-	-	-	-	-	-	-	-	-	-	-	-	-	-	-	-	-	-	-	-	-	-	-	-	-	-	-	-	-	-	-	-	-	-	-	-
jgi|Caulen1|91263|g6499.t1	l	f	c	i	n	e	k	e	e	v	n	p	i	e	n	n	p	l	e	n	i	q	s	c	q	q	f	v	v	l	y	l	q	l	t	n	k	r	v	e	d	l	t	e	n	d	y	s	v
jgi|Caulen1|93918|g8504.t1	-	-	-	-	-	-	-	-	-	-	-	-	-	-	-	-	-	-	-	-	-	-	-	-	-	-	-	-	-	-	-	-	-	-	-	-	-	-	-	-	-	-	-	-	-	-	-	-	-
jgi|Chleu1|8914|rna-CEUSTIGMA g6995.t1	-	-	-	-	-	-	-	-	-	-	-	-	-	-	-	-	-	-	-	-	-	-	-	-	-	-	-	-	-	-	-	-	-	-	-	-	-	-	-	-	-	-	-	-	-	-	-	-	-
jgi|ChlNC64A 1|136376|IGS.gm 16 00099	-	-	-	-	-	-	-	-	-	-	-	-	-	-	-	-	-	-	-	-	-	-	-	-	-	-	-	-	-	-	-	-	-	-	-	-	-	-	-	-	-	-	-	-	-	-	-	-	-
jgi|Chloso1602 1|3237|rna-gnl|WGS:LHPG|mrna.C2E21 7573	-	-	-	-	-	-	-	-	-	-	-	-	-	-	-	-	-	-	-	-	-	-	-	-	-	-	-	-	-	-	-	-	-	-	-	-	-	-	-	-	-	-	-	-	-	-	-	-	-
jgi|Chlre5 6|6128|Cre14.g611750.t1.1	-	-	-	-	-	-	-	-	-	-	-	-	-	-	-	-	-	-	-	-	-	-	-	-	-	-	-	-	-	-	-	-	-	-	-	-	-	-	-	-	-	-	-	-	-	-	-	-	-
jgi|Chlre5 6|7610|Cre16.g678808.t1.1	-	-	-	-	-	-	-	-	-	-	-	-	-	-	-	-	-	-	-	-	-	-	-	-	-	-	-	-	-	-	-	-	-	-	-	-	-	-	-	-	-	-	-	-	-	-	-	-	-
jgi|Chrzof1|12547|UNPLg00498.t1	-	-	-	-	-	-	-	-	-	-	-	-	-	-	-	-	-	-	-	-	-	-	-	-	-	-	-	-	-	-	-	-	-	-	-	-	-	-	-	-	-	-	-	-	-	-	-	-	-
jgi|Chrzof1|13249|Cz07g26030.t1	-	-	-	-	-	-	-	-	-	-	-	-	-	-	-	-	-	-	-	-	-	-	-	-	-	-	-	-	-	-	-	-	-	-	-	-	-	-	-	-	-	-	-	-	-	-	-	-	-
jgi|Gonpec1|10004|rna10079	-	-	-	-	-	-	-	-	-	-	-	-	-	-	-	-	-	-	-	-	-	-	-	-	-	-	-	-	-	-	-	-	-	-	-	-	-	-	-	-	-	-	-	-	-	-	-	-	-
jgi|Picre1|32651|NNA 007997.t1	-	-	-	-	-	-	-	-	-	-	-	-	-	-	-	-	-	-	-	-	-	-	-	-	-	-	-	-	-	-	-	-	-	-	-	-	-	-	-	-	-	-	-	-	-	-	-	-	-
jgi|Picsp 1|2572|NSC 00803-R1 wd-40 repeat protein	-	-	-	-	-	-	-	-	-	-	-	-	-	-	-	-	-	-	-	-	-	-	-	-	-	-	-	-	-	-	-	-	-	-	-	-	-	-	-	-	-	-	-	-	-	-	-	-	-
jgi|Rapsub1|11103|Rsub 10787	-	-	-	-	-	-	-	-	-	-	-	-	-	-	-	-	-	-	-	-	-	-	-	-	-	-	-	-	-	-	-	-	-	-	-	-	-	-	-	-	-	-	-	-	-	-	-	-	-
jgi|Sceobl1|19701|snap masked-scaffold 312-processed-gene-0.79-mRNA-1	-	-	-	-	-	-	-	-	-	-	-	-	-	-	-	-	-	-	-	-	-	-	-	-	-	-	-	-	-	-	-	-	-	-	-	-	-	-	-	-	-	-	-	-	-	-	-	-	-
jgi|Sceobl1|6239|snap masked-scaffold 141-processed-gene-1.78-mRNA-1	-	-	-	-	-	-	-	-	-	-	-	-	-	-	-	-	-	-	-	-	-	-	-	-	-	-	-	-	-	-	-	-	-	-	-	-	-	-	-	-	-	-	-	-	-	-	-	-	-
jgi|Sobl393 1|13893|SZX79012.1	-	-	-	-	-	-	-	-	-	-	-	-	-	-	-	-	-	-	-	-	-	-	-	-	-	-	-	-	-	-	-	-	-	-	-	-	-	-	-	-	-	-	-	-	-	-	-	-	-
jgi|Tetstr1|421388|TSEL 012356.t1	-	-	-	-	-	-	-	-	-	-	-	-	-	-	-	-	-	-	-	-	-	-	-	-	-	-	-	-	-	-	-	-	-	-	-	-	-	-	-	-	-	-	-	-	-	-	-	-	-
jgi|Tetstr1|435748|TSEL 024643.t1	-	-	-	-	-	-	-	-	-	-	-	-	-	-	-	-	-	-	-	-	-	-	-	-	-	-	-	-	-	-	-	-	-	-	-	-	-	-	-	-	-	-	-	-	-	-	-	-	-
jgi|Tetstr1|448520|TSEL 035785.t1	-	-	-	-	-	-	-	-	-	-	-	-	-	-	-	-	-	-	-	-	-	-	-	-	-	-	-	-	-	-	-	-	-	-	-	-	-	-	-	-	-	-	-	-	-	-	-	-	-
jgi|Tetstr1|453734|TSEL 040687.t1	-	-	-	-	-	-	-	-	-	-	-	-	-	-	-	-	-	-	-	-	-	-	-	-	-	-	-	-	-	-	-	-	-	-	-	-	-	-	-	-	-	-	-	-	-	-	-	-	-
jgi|TrebA12 1|3921|rna-gnl|WGS:VXIU|FRX49 06295-mRNA-1 mrna FRX49 06295	-	-	-	-	-	-	-	-	-	-	-	-	-	-	-	-	-	-	-	-	-	-	-	-	-	-	-	-	-	-	-	-	-	-	-	-	-	-	-	-	-	-	-	-	-	-	-	-	-
jgi|Volca2 1|6697|Vocar.0023s0015.1	-	-	-	-	-	-	-	-	-	-	-	-	-	-	-	-	-	-	-	-	-	-	-	-	-	-	-	-	-	-	-	-	-	-	-	-	-	-	-	-	-	-	-	-	-	-	-	-	-
jgi|Mesvir1|19684|Mv09954-RA.1	-	-	-	-	-	-	-	-	-	-	-	-	-	-	-	-	-	-	-	-	-	-	-	-	-	-	-	-	-	-	-	-	-	-	-	-	-	-	-	-	m	g	c	a	a	s	h	g	r
tr|A0A369RV93|A0A369RV93 9METZ Apoptotic protease-activating factor 1 OS Trichoplax sp. H2 OX 287889 GN TrispH2 007812 PE 4 SV 1	-	-	-	-	-	-	-	-	-	-	-	-	-	-	-	-	-	-	-	-	-	-	-	-	-	-	-	-	-	-	-	-	-	-	-	-	-	-	-	-	-	-	-	-	-	-	-	-	-
tr|A0A2B4SA85|A0A2B4SA85 STYPI Apoptotic protease-activating factor 1 OS Stylophora pistillata OX 50429 GN apaf1 PE 4 SV 1	l	y	k	v	s	v	g	t	g	t	a	g	t	g	q	p	n	g	q	s	v	v	t	a	t	g	e	s	h	q	s	i	v	e	k	a	t	t	g	q	e	l	n	q	e	k	p	c	p
tr|A0A235IQ43|A0A235IQ43 9NOSO WD REPEATS REGION domain-containing protein OS Nostoc sp. Peltigera membranacea cyanobiont 232 OX 2014531 GN CDG79 36525 PE 4 SV 1	-	-	-	-	-	-	-	-	-	-	-	-	-	-	-	-	-	-	-	-	-	-	-	-	-	-	-	-	-	-	-	-	-	-	-	-	-	-	-	-	-	-	-	-	-	-	-	-	-
tr|A0A1Z4M7A7|A0A1Z4M7A7 MICDP WD repeat protein OS Fremyella diplosiphon NIES-3275 OX 1973485 GN NIES3275 13750 PE 4 SV 1	-	-	-	-	-	-	-	-	-	-	-	-	-	-	-	-	-	-	-	-	-	-	-	-	-	-	-	-	-	-	-	-	-	-	-	-	-	-	-	-	-	-	-	-	-	-	-	-	-
sp|O14727|APAF HUMAN Apoptotic protease-activating factor 1 OS Homo sapiens OX 9606 GN APAF1 PE 1 SV 2	-	-	-	-	-	-	-	-	-	-	-	-	-	-	-	-	-	-	-	-	-	-	-	-	-	-	-	-	-	-	-	-	-	-	-	-	-	-	-	-	-	-	-	-	-	-	-	-	-
tr|A0A1Z4FQM5|A0A1Z4FQM5 9CYAN WD repeat protein OS Calothrix sp. NIES-2098 OX 1954171 GN NIES2098 06590 PE 4 SV 1	-	-	-	-	-	-	-	-	-	-	-	-	-	-	-	-	-	-	-	-	-	-	-	-	-	-	-	-	-	-	-	-	-	-	-	-	-	-	-	-	-	-	-	-	-	-	-	-	-
jgi|Chocri1|2857|XM 005715410.1	-	-	-	-	-	-	-	-	-	-	-	-	-	-	-	-	-	-	-	-	-	-	-	-	-	-	-	-	-	-	-	-	-	-	-	-	-	-	-	-	-	-	-	-	-	-	-	-	-
jgi|Chocri1|3521|XM 005715388.1	-	-	-	-	-	-	-	-	-	-	-	-	-	-	-	-	-	-	-	-	-	-	-	-	-	-	-	-	-	-	-	-	-	-	-	-	-	-	-	-	-	-	-	-	-	-	-	-	-
jgi|Graco1|9610|PXF45037.1 tr1	-	-	-	-	-	-	-	-	-	-	-	-	-	-	-	-	-	-	-	-	-	-	-	-	-	-	-	-	-	-	-	-	-	-	-	-	-	-	-	-	-	-	-	-	-	-	-	-	-
jgi|Graco1|9625|PXF45022.1 tr1	-	-	-	-	-	-	-	-	-	-	-	-	-	-	-	-	-	-	-	-	-	-	-	-	-	-	-	-	-	-	-	-	-	-	-	-	-	-	-	-	-	-	-	-	-	-	-	-	-
Q00808 delta 1-830	-	-	-	-	-	-	-	-	-	-	-	-	-	-	-	-	-	-	-	-	-	-	-	-	-	-	-	-	-	-	-	-	-	-	-	-	-	-	-	-	-	-	-	-	-	-	-	-	-
jgi|Ulvmu1|6947|UM033 0004.1	-	-	-	-	-	-	-	-	-	-	-	-	-	-	-	-	-	-	-	-	-	-	-	-	-	-	-	-	-	-	-	-	-	-	-	-	-	-	-	-	-	-	-	-	-	-	-	-	-
jgi|Astpho2|2441|Aster-05689	-	-	-	-	-	-	-	-	-	-	-	-	-	-	-	-	-	-	-	-	-	-	-	-	-	-	-	-	-	-	-	-	-	-	-	-	-	-	-	-	-	-	-	-	-	-	-	-	-
jgi|Auxeprot1|1644|XM 011401304.1	-	-	-	-	-	-	-	-	-	-	-	-	-	-	-	-	-	-	-	-	-	-	-	-	-	-	-	-	-	-	-	-	-	-	-	-	-	-	-	-	-	-	-	-	-	-	-	-	-
jgi|Botrbrau1|18437|Bobra.0072s0025.1	-	-	-	-	-	-	-	-	-	-	-	-	-	-	-	-	-	-	-	-	-	-	-	-	-	-	-	-	-	-	-	-	-	-	-	-	-	-	-	-	-	-	-	-	-	-	-	-	-
jgi|Caulen1|91263|g6499.t1	l	l	d	a	y	q	n	p	v	e	t	q	s	m	a	q	q	s	s	p	s	f	d	s	f	s	t	c	f	r	e	d	q	q	a	l	v	a	i	n	q	n	n	i	p	q	q	s	f
jgi|Caulen1|93918|g8504.t1	-	-	-	-	-	-	-	-	-	-	-	-	-	-	-	-	-	-	-	-	-	-	-	-	-	-	-	-	-	-	-	-	-	-	-	-	-	-	-	-	-	-	-	-	-	-	-	-	-
jgi|Chleu1|8914|rna-CEUSTIGMA g6995.t1	-	-	-	-	-	-	-	-	-	-	-	-	-	-	-	-	-	-	-	-	-	-	-	-	-	-	-	-	-	-	-	-	-	-	-	-	-	-	-	-	-	-	-	-	-	-	-	-	-
jgi|ChlNC64A 1|136376|IGS.gm 16 00099	-	-	-	-	-	-	-	-	-	-	-	-	-	-	-	-	-	-	-	-	-	-	-	-	-	-	-	-	-	-	-	-	-	-	-	-	-	-	-	-	-	-	-	-	-	-	-	-	-
jgi|Chloso1602 1|3237|rna-gnl|WGS:LHPG|mrna.C2E21 7573	-	-	-	-	-	-	-	-	-	-	-	-	-	-	-	-	-	-	-	-	-	-	-	-	-	-	-	-	-	-	-	-	-	-	-	-	-	-	-	-	-	-	-	-	-	-	-	-	-
jgi|Chlre5 6|6128|Cre14.g611750.t1.1	-	-	-	-	-	-	-	-	-	-	-	-	-	-	-	-	-	-	-	-	-	-	-	-	-	-	-	-	-	-	-	-	-	-	-	-	-	-	-	-	-	-	-	-	-	-	-	-	-
jgi|Chlre5 6|7610|Cre16.g678808.t1.1	-	-	-	-	-	-	-	-	-	-	-	-	-	-	-	-	-	-	-	-	-	-	-	-	-	-	-	-	-	-	-	-	-	-	-	-	-	-	-	-	-	-	-	-	-	-	-	-	-
jgi|Chrzof1|12547|UNPLg00498.t1	-	-	-	-	-	-	-	-	-	-	-	-	-	-	-	-	-	-	-	-	-	-	-	-	-	-	-	-	-	-	-	-	-	-	-	-	-	-	-	-	-	-	-	-	-	-	-	-	-
jgi|Chrzof1|13249|Cz07g26030.t1	-	-	-	-	-	-	-	-	-	-	-	-	-	-	-	-	-	-	-	-	-	-	-	-	-	-	-	-	-	-	-	-	-	-	-	-	-	-	-	-	-	-	-	-	-	-	-	-	-
jgi|Gonpec1|10004|rna10079	-	-	-	-	-	-	-	-	-	-	-	-	-	-	-	-	-	-	-	-	-	-	-	-	-	-	-	-	-	-	-	-	-	-	-	-	-	-	-	-	-	-	-	-	-	-	-	-	-
jgi|Picre1|32651|NNA 007997.t1	-	-	-	-	-	-	-	-	-	-	-	-	-	-	-	-	-	-	-	-	-	-	-	-	-	-	-	-	-	-	-	-	-	-	-	-	-	-	-	-	-	-	-	-	-	-	-	-	-
jgi|Picsp 1|2572|NSC 00803-R1 wd-40 repeat protein	-	-	-	-	-	-	-	-	-	-	-	-	-	-	-	-	-	-	-	-	-	-	-	-	-	-	-	-	-	-	-	-	-	-	-	-	-	-	-	-	-	-	-	-	-	-	-	-	-
jgi|Rapsub1|11103|Rsub 10787	-	-	-	-	-	-	-	-	-	-	-	-	-	-	-	-	-	-	-	-	-	-	-	-	-	-	-	-	-	-	-	-	-	-	-	-	-	-	-	-	-	-	-	-	-	-	-	-	-
jgi|Sceobl1|19701|snap masked-scaffold 312-processed-gene-0.79-mRNA-1	-	-	-	-	-	-	-	-	-	-	-	-	-	-	-	-	-	-	-	-	-	-	-	-	-	-	-	-	-	-	-	-	-	-	-	-	-	-	-	-	-	-	-	-	-	-	-	-	-
jgi|Sceobl1|6239|snap masked-scaffold 141-processed-gene-1.78-mRNA-1	-	-	-	-	-	-	-	-	-	-	-	-	-	-	-	-	-	-	-	-	-	-	-	-	-	-	-	-	-	-	-	-	-	-	-	-	-	-	-	-	-	-	-	-	-	-	-	-	-
jgi|Sobl393 1|13893|SZX79012.1	-	-	-	-	-	-	-	-	-	-	-	-	-	-	-	-	-	-	-	-	-	-	-	-	-	-	-	-	-	-	-	-	-	-	-	-	-	-	-	-	-	-	-	-	-	-	-	-	-
jgi|Tetstr1|421388|TSEL 012356.t1	-	-	-	-	-	-	-	-	-	-	-	-	-	-	-	-	-	-	-	-	-	-	-	-	-	m	d	p	p	p	p	r	q	q	g	g	a	g	s	a	s	g	c	a	a	p	l	p	l
jgi|Tetstr1|435748|TSEL 024643.t1	-	-	-	-	-	-	-	-	-	-	-	-	-	-	-	-	-	-	-	-	-	-	-	-	-	-	-	-	-	-	-	-	-	-	-	-	-	-	-	-	-	-	-	-	-	-	-	-	-
jgi|Tetstr1|448520|TSEL 035785.t1	-	-	-	-	-	-	-	-	-	-	-	-	-	-	-	-	-	-	-	-	-	-	-	-	-	-	-	-	-	-	-	-	-	-	-	-	-	-	-	-	-	-	-	-	-	-	-	-	-
jgi|Tetstr1|453734|TSEL 040687.t1	-	-	-	-	-	-	-	-	-	-	-	-	-	-	-	-	-	-	-	-	-	-	-	-	-	-	-	-	-	-	-	-	-	-	-	-	-	-	-	-	-	-	-	-	-	-	-	-	-
jgi|TrebA12 1|3921|rna-gnl|WGS:VXIU|FRX49 06295-mRNA-1 mrna FRX49 06295	-	-	-	-	-	-	-	-	-	-	-	-	-	-	-	-	-	-	-	-	-	-	-	-	-	-	-	-	-	-	-	-	-	-	-	-	-	-	-	-	-	-	-	-	-	-	-	-	-
jgi|Volca2 1|6697|Vocar.0023s0015.1	-	-	-	-	-	-	-	-	-	-	-	-	-	-	-	-	-	-	-	-	-	-	-	-	-	-	-	-	-	-	-	-	-	-	-	-	-	-	-	-	-	-	-	-	-	-	-	-	-
jgi|Mesvir1|19684|Mv09954-RA.1	a	e	q	s	l	t	l	k	v	l	l	e	v	a	c	p	n	i	k	i	w	l	d	q	d	r	t	a	s	e	s	d	m	v	t	g	v	s	s	s	l	f	f	c	l	i	l	t	e
tr|A0A369RV93|A0A369RV93 9METZ Apoptotic protease-activating factor 1 OS Trichoplax sp. H2 OX 287889 GN TrispH2 007812 PE 4 SV 1	-	-	-	-	-	-	-	-	-	-	-	-	-	-	-	-	-	-	-	-	-	-	-	-	-	-	-	-	-	-	-	-	-	-	-	-	-	-	-	-	-	-	-	-	-	-	-	-	-
tr|A0A2B4SA85|A0A2B4SA85 STYPI Apoptotic protease-activating factor 1 OS Stylophora pistillata OX 50429 GN apaf1 PE 4 SV 1	i	m	r	v	k	a	e	r	q	g	k	m	l	e	k	h	r	h	l	l	i	k	f	r	q	q	i	v	e	d	l	l	v	d	d	v	i	v	y	l	r	s	k	f	v	l	d	s	d
tr|A0A235IQ43|A0A235IQ43 9NOSO WD REPEATS REGION domain-containing protein OS Nostoc sp. Peltigera membranacea cyanobiont 232 OX 2014531 GN CDG79 36525 PE 4 SV 1	-	-	-	-	-	-	-	-	-	-	-	-	-	-	-	-	-	-	-	-	-	-	-	-	-	-	-	-	-	-	-	-	-	-	-	-	-	-	-	-	-	-	-	-	-	-	-	-	-
tr|A0A1Z4M7A7|A0A1Z4M7A7 MICDP WD repeat protein OS Fremyella diplosiphon NIES-3275 OX 1973485 GN NIES3275 13750 PE 4 SV 1	-	-	-	-	-	-	-	-	-	-	-	-	-	-	-	-	-	-	-	-	-	-	-	-	-	-	-	-	-	-	-	-	-	-	-	-	-	-	-	-	-	-	-	-	-	-	-	-	-
sp|O14727|APAF HUMAN Apoptotic protease-activating factor 1 OS Homo sapiens OX 9606 GN APAF1 PE 1 SV 2	-	-	-	-	-	-	-	-	-	-	-	-	-	-	-	-	-	-	-	-	-	-	-	-	-	-	-	-	-	-	-	-	-	-	-	-	-	-	-	-	-	-	-	-	-	-	-	-	-
tr|A0A1Z4FQM5|A0A1Z4FQM5 9CYAN WD repeat protein OS Calothrix sp. NIES-2098 OX 1954171 GN NIES2098 06590 PE 4 SV 1	-	-	-	-	-	-	-	-	-	-	-	-	-	-	-	-	-	-	-	-	-	-	-	-	-	-	-	-	-	-	-	-	-	-	-	-	-	-	-	-	-	-	-	-	-	-	-	-	-
jgi|Chocri1|2857|XM 005715410.1	q	d	a	k	k	w	a	l	t	v	g	e	a	v	a	g	s	r	g	a	i	s	v	l	e	n	l	f	t	g	l	p	i	a	g	p	i	t	q	v	l	g	i	a	a	d	v	a	i
jgi|Chocri1|3521|XM 005715388.1	-	-	-	-	-	-	-	-	-	-	-	-	-	-	-	-	-	-	-	-	-	-	-	-	-	-	-	-	-	-	-	-	-	-	-	-	-	-	-	-	-	-	-	-	-	-	-	-	-
jgi|Graco1|9610|PXF45037.1 tr1	a	t	i	f	g	t	a	t	a	a	l	g	a	i	n	l	i	a	t	s	l	t	r	i	y	r	q	y	k	l	y	l	d	n	p	s	r	w	l	e	l	a	h	e	y	m	k	a	e
jgi|Graco1|9625|PXF45022.1 tr1	-	-	-	-	-	-	-	-	-	-	-	-	-	-	-	-	-	-	-	-	-	-	-	-	-	-	-	-	-	-	-	-	-	-	-	-	-	m	e	y	v	a	l	v	a	p	v	v	k
Q00808 delta 1-830	-	-	-	-	-	-	-	-	-	-	-	-	-	-	-	-	-	-	-	-	-	-	-	-	-	-	-	-	-	-	-	-	-	-	-	-	-	-	-	-	-	-	-	-	-	-	-	-	-
jgi|Ulvmu1|6947|UM033 0004.1	-	-	-	-	-	-	-	-	-	-	-	-	-	-	-	-	-	-	-	-	-	-	-	-	-	-	-	-	-	-	-	-	-	-	-	-	-	-	-	-	-	-	-	-	-	-	-	-	-
jgi|Astpho2|2441|Aster-05689	-	-	-	-	-	-	-	-	-	-	-	-	-	-	-	-	-	-	-	-	-	-	-	-	-	-	-	-	-	-	-	-	-	-	-	-	-	-	-	-	-	-	-	-	-	-	-	-	-
jgi|Auxeprot1|1644|XM 011401304.1	-	-	-	-	-	-	-	-	-	-	-	-	-	-	-	-	-	-	-	-	-	-	-	-	-	-	-	-	-	-	-	-	-	-	-	-	-	-	-	-	-	-	-	-	-	-	-	-	-
jgi|Botrbrau1|18437|Bobra.0072s0025.1	-	-	-	-	-	-	-	-	-	-	-	-	-	-	-	-	-	-	-	-	-	-	-	-	-	-	-	-	-	-	-	-	-	-	-	-	-	-	-	-	-	-	-	-	-	-	-	-	-
jgi|Caulen1|91263|g6499.t1	s	c	q	y	q	n	p	y	a	g	l	s	a	k	e	q	a	m	l	d	d	y	q	n	p	s	r	d	q	s	f	t	r	q	p	s	q	y	s	d	p	f	t	g	l	s	a	e	e
jgi|Caulen1|93918|g8504.t1	-	-	-	-	-	-	-	-	-	-	-	-	-	-	-	-	-	-	-	-	-	-	-	-	-	-	-	-	-	-	-	-	-	-	-	-	-	-	-	-	-	-	-	-	-	-	-	-	-
jgi|Chleu1|8914|rna-CEUSTIGMA g6995.t1	-	-	-	-	-	-	-	-	-	-	-	-	-	-	-	-	-	-	-	-	-	-	-	-	-	-	-	-	-	-	-	-	-	-	-	-	-	-	-	-	-	-	-	-	-	-	-	-	-
jgi|ChlNC64A 1|136376|IGS.gm 16 00099	-	-	-	-	-	-	-	-	-	-	-	-	-	-	-	-	-	-	-	-	-	-	-	-	-	-	-	-	-	-	-	-	-	-	-	-	-	-	-	m	g	a	a	q	s	s	n	p	r
jgi|Chloso1602 1|3237|rna-gnl|WGS:LHPG|mrna.C2E21 7573	-	-	-	-	-	-	-	-	-	-	-	-	-	-	-	-	-	-	-	-	-	-	-	-	-	-	-	-	-	-	-	-	-	-	-	-	-	-	-	-	-	-	-	-	-	-	-	-	-
jgi|Chlre5 6|6128|Cre14.g611750.t1.1	-	-	-	-	-	-	-	-	-	-	-	-	-	-	-	-	-	-	-	-	-	-	-	-	-	-	-	-	-	-	-	-	-	-	-	-	-	-	-	-	-	-	-	-	-	-	-	-	-
jgi|Chlre5 6|7610|Cre16.g678808.t1.1	-	-	-	-	-	-	-	-	-	-	-	-	-	-	-	-	-	-	-	-	-	-	-	-	-	-	-	-	-	-	-	-	-	-	-	-	-	-	-	-	-	-	-	-	-	-	-	-	-
jgi|Chrzof1|12547|UNPLg00498.t1	-	-	-	-	-	-	-	-	-	-	-	-	-	-	-	-	-	-	-	-	-	-	-	-	-	-	-	-	-	-	-	-	-	-	-	-	-	-	-	-	-	-	-	-	-	-	-	-	-
jgi|Chrzof1|13249|Cz07g26030.t1	-	-	-	-	-	-	-	-	-	-	-	-	-	-	-	-	-	-	-	-	-	-	-	-	-	-	-	-	-	-	-	-	-	-	-	-	-	-	-	-	-	-	-	-	-	-	-	-	-
jgi|Gonpec1|10004|rna10079	-	-	-	-	-	-	-	-	-	-	-	-	-	-	-	-	-	-	-	-	-	-	-	-	-	-	-	-	-	-	-	-	-	-	-	-	-	-	-	-	-	-	-	-	-	-	-	-	-
jgi|Picre1|32651|NNA 007997.t1	-	-	-	-	-	-	-	-	-	-	-	-	-	-	-	-	-	-	-	-	-	-	-	-	-	-	-	-	-	-	-	-	-	-	-	-	-	-	-	-	-	-	-	-	-	-	-	-	-
jgi|Picsp 1|2572|NSC 00803-R1 wd-40 repeat protein	-	-	-	-	-	-	-	-	-	-	-	-	-	-	-	-	-	-	-	-	-	-	-	-	-	-	-	-	-	-	-	-	-	-	-	-	-	-	-	-	-	-	-	-	-	-	-	-	-
jgi|Rapsub1|11103|Rsub 10787	-	-	-	-	-	-	-	-	-	-	-	-	-	-	-	-	-	-	-	-	-	-	-	-	m	g	q	a	a	s	g	d	a	a	a	g	v	g	r	r	p	s	k	a	d	r	a	s	q
jgi|Sceobl1|19701|snap masked-scaffold 312-processed-gene-0.79-mRNA-1	-	-	-	-	-	-	-	-	-	-	-	-	-	-	-	-	-	-	-	-	-	-	-	-	-	-	-	-	-	-	-	-	-	-	-	-	-	-	-	-	-	-	-	-	-	-	-	-	-
jgi|Sceobl1|6239|snap masked-scaffold 141-processed-gene-1.78-mRNA-1	-	-	-	-	-	-	-	-	-	-	-	-	-	-	-	-	-	-	-	-	-	-	-	-	-	-	-	-	-	-	-	-	-	-	-	-	-	-	-	-	-	-	-	-	-	-	-	-	-
jgi|Sobl393 1|13893|SZX79012.1	g	p	q	p	h	v	r	s	t	d	e	q	p	a	a	p	a	a	g	e	g	k	g	p	a	a	w	k	k	l	t	g	r	s	s	r	s	s	v	g	s	r	n	s	s	a	s	s	r
jgi|Tetstr1|421388|TSEL 012356.t1	s	a	a	s	s	a	g	s	r	p	s	s	s	s	s	r	p	p	r	s	p	a	a	a	k	l	a	g	v	g	g	g	g	g	p	p	g	l	m	l	p	p	s	l	d	i	g	p	l
jgi|Tetstr1|435748|TSEL 024643.t1	-	-	-	-	-	-	-	-	-	-	-	-	-	-	-	-	-	-	-	-	-	-	-	-	-	-	-	-	-	-	-	-	-	-	-	-	-	-	-	-	-	-	-	-	-	-	-	-	-
jgi|Tetstr1|448520|TSEL 035785.t1	-	-	-	-	-	-	-	-	-	-	-	-	-	-	-	-	-	-	-	-	-	-	-	-	-	-	-	-	-	-	-	-	-	-	-	-	-	-	-	-	-	-	-	-	-	-	-	-	-
jgi|Tetstr1|453734|TSEL 040687.t1	-	-	-	-	-	-	-	-	-	-	-	-	-	-	-	-	-	-	-	-	-	-	-	-	-	-	-	-	-	-	-	-	-	-	-	-	-	-	-	-	-	-	-	-	-	-	-	-	-
jgi|TrebA12 1|3921|rna-gnl|WGS:VXIU|FRX49 06295-mRNA-1 mrna FRX49 06295	-	-	-	-	-	-	-	-	-	-	-	-	-	-	-	-	-	-	-	-	-	-	-	-	-	-	-	-	-	-	-	-	-	-	-	-	-	-	-	-	-	-	-	-	-	-	-	-	-
jgi|Volca2 1|6697|Vocar.0023s0015.1	-	-	-	-	-	-	-	-	-	-	-	-	-	-	-	-	-	-	-	-	-	-	-	-	-	-	-	-	-	-	-	-	-	-	-	-	-	-	-	-	-	-	-	-	-	-	-	-	-
jgi|Mesvir1|19684|Mv09954-RA.1	v	t	m	l	k	a	l	l	a	t	l	g	a	t	a	c	d	d	l	s	p	l	y	y	v	p	e	l	p	v	n	w	f	d	r	l	g	a	v	h	e	v	v	s	a	l	q	d	i
tr|A0A369RV93|A0A369RV93 9METZ Apoptotic protease-activating factor 1 OS Trichoplax sp. H2 OX 287889 GN TrispH2 007812 PE 4 SV 1	i	c	q	s	v	p	i	e	f	i	q	n	a	l	s	g	m	n	i	s	d	n	h	d	l	y	a	l	n	n	t	a	i	s	t	d	k	n	e	t	k	l	n	e	i	l	q	a	q
tr|A0A2B4SA85|A0A2B4SA85 STYPI Apoptotic protease-activating factor 1 OS Stylophora pistillata OX 50429 GN apaf1 PE 4 SV 1	i	m	t	q	d	h	t	n	l	l	i	t	k	r	v	e	i	v	e	d	l	l	v	d	d	v	l	n	f	l	q	s	k	m	v	f	d	v	h	d	t	e	l	i	r	a	e	t	t
tr|A0A235IQ43|A0A235IQ43 9NOSO WD REPEATS REGION domain-containing protein OS Nostoc sp. Peltigera membranacea cyanobiont 232 OX 2014531 GN CDG79 36525 PE 4 SV 1	-	-	-	-	-	-	-	-	-	-	m	n	q	q	p	e	n	l	e	s	q	q	p	d	v	n	s	t	q	q	a	d	s	s	t	s	q	n	l	i	q	g	n	q	n	r	g	v	q
tr|A0A1Z4M7A7|A0A1Z4M7A7 MICDP WD repeat protein OS Fremyella diplosiphon NIES-3275 OX 1973485 GN NIES3275 13750 PE 4 SV 1	-	-	-	-	-	-	-	-	-	-	-	-	-	-	-	-	-	-	-	-	-	-	-	-	-	-	-	-	-	-	-	-	-	-	-	-	-	-	-	-	-	-	-	-	-	-	-	-	-
sp|O14727|APAF HUMAN Apoptotic protease-activating factor 1 OS Homo sapiens OX 9606 GN APAF1 PE 1 SV 2	k	a	r	n	c	l	l	q	h	r	e	a	l	e	k	d	i	k	t	s	y	i	m	d	h	m	i	s	d	g	f	l	t	i	s	e	e	e	k	v	r	n	e	p	t	q	q	q	r
tr|A0A1Z4FQM5|A0A1Z4FQM5 9CYAN WD repeat protein OS Calothrix sp. NIES-2098 OX 1954171 GN NIES2098 06590 PE 4 SV 1	-	-	-	-	-	-	-	-	-	-	-	-	-	-	-	-	-	-	-	-	-	-	-	-	-	-	-	-	-	-	-	-	-	-	-	-	-	-	-	-	-	-	-	-	-	-	-	-	-
jgi|Chocri1|2857|XM 005715410.1	q	y	l	a	v	e	d	v	s	t	l	l	l	d	v	k	d	i	e	a	q	v	t	s	l	r	i	l	q	y	a	q	e	n	h	a	r	g	q	r	l	q	e	t	q	e	i	v	v
jgi|Chocri1|3521|XM 005715388.1	-	-	-	-	-	-	-	-	-	-	-	-	-	-	-	-	-	-	-	-	-	-	-	-	-	-	-	-	-	-	-	-	-	-	-	-	-	-	-	-	-	-	-	-	-	-	-	-	-
jgi|Graco1|9610|PXF45037.1 tr1	a	e	e	r	l	e	r	v	m	a	r	i	e	r	l	a	i	a	l	r	l	e	e	m	g	e	d	i	r	l	m	l	k	d	m	k	i	r	r	e	h	v	s	t	q	e	f	k	a
jgi|Graco1|9625|PXF45022.1 tr1	t	l	e	q	w	k	e	p	i	n	k	a	k	r	t	k	r	v	r	r	m	k	d	v	l	d	e	c	e	a	r	s	k	e	f	f	e	f	l	n	d	k	i	s	p	m	l	s	s
Q00808 delta 1-830	-	-	-	-	-	-	-	-	-	-	-	-	-	-	-	-	-	-	-	-	-	-	-	-	-	-	-	-	-	-	-	-	-	-	-	-	-	-	-	-	-	-	-	-	-	-	-	-	-
jgi|Ulvmu1|6947|UM033 0004.1	t	v	r	s	p	n	p	s	i	d	r	s	r	a	s	r	v	s	q	a	s	r	p	s	d	s	r	t	a	s	r	q	l	e	t	h	s	v	a	g	s	i	d	g	s	p	r	a	a
jgi|Astpho2|2441|Aster-05689	-	-	-	-	-	-	-	-	-	-	-	-	-	-	-	-	-	-	-	-	-	-	-	-	-	-	-	-	-	-	-	-	-	-	-	-	-	-	-	-	-	-	-	-	-	-	-	-	-
jgi|Auxeprot1|1644|XM 011401304.1	-	-	-	-	-	-	-	-	-	-	-	-	-	-	-	-	-	-	-	-	-	-	-	-	-	-	-	-	-	-	-	-	-	-	-	-	-	-	-	-	-	-	-	-	-	-	-	-	-
jgi|Botrbrau1|18437|Bobra.0072s0025.1	-	-	-	-	-	-	-	-	-	-	-	-	-	-	-	-	-	-	-	-	-	-	-	-	-	-	-	-	-	-	-	-	m	q	s	l	s	r	y	l	w	s	a	m	g	s	g	k	s
jgi|Caulen1|91263|g6499.t1	l	n	i	y	q	k	p	s	h	s	s	n	p	f	i	n	l	s	p	d	e	q	a	l	l	d	a	y	q	n	p	t	q	q	t	t	p	q	g	r	l	n	y	s	t	q	y	p	g
jgi|Caulen1|93918|g8504.t1	-	-	-	-	-	-	-	-	-	-	-	-	-	-	-	-	-	-	-	-	-	-	-	-	-	-	-	-	-	-	-	-	-	-	-	-	-	-	-	-	-	-	-	-	-	-	-	-	-
jgi|Chleu1|8914|rna-CEUSTIGMA g6995.t1	-	-	-	-	-	-	-	-	-	-	-	-	-	-	-	-	-	-	-	-	-	-	-	-	-	-	-	-	-	-	-	-	-	-	-	-	-	-	-	-	-	-	-	-	-	-	-	-	-
jgi|ChlNC64A 1|136376|IGS.gm 16 00099	g	s	t	v	t	p	v	s	g	v	t	r	p	s	s	q	w	m	d	q	r	p	s	a	d	t	p	l	p	s	t	s	g	g	v	p	g	g	g	g	s	v	y	k	g	s	s	l	a
jgi|Chloso1602 1|3237|rna-gnl|WGS:LHPG|mrna.C2E21 7573	t	n	d	w	d	q	r	p	s	a	d	t	p	l	p	g	a	s	s	g	y	k	g	s	s	l	a	s	d	g	g	p	a	g	a	r	r	r	s	r	s	e	e	l	r	g	s	c	d
jgi|Chlre5 6|6128|Cre14.g611750.t1.1	g	q	g	g	p	v	d	s	a	p	s	a	a	l	n	s	a	s	t	a	p	g	c	a	s	a	g	i	k	t	a	t	q	r	t	s	g	a	p	a	q	g	v	g	s	l	s	k	g
jgi|Chlre5 6|7610|Cre16.g678808.t1.1	-	-	-	-	-	-	-	-	-	-	-	-	-	-	-	-	-	-	m	g	c	n	q	s	a	p	r	g	g	e	g	p	g	t	i	g	n	a	e	t	a	t	g	l	g	t	t	p	i
jgi|Chrzof1|12547|UNPLg00498.t1	a	f	a	v	a	p	p	r	r	t	s	s	r	k	d	r	g	a	f	w	q	t	q	q	e	q	l	h	r	q	q	q	q	q	q	q	q	s	s	s	t	l	e	r	r	s	t	a	s
jgi|Chrzof1|13249|Cz07g26030.t1	g	n	a	s	a	k	g	v	v	e	g	k	p	m	r	d	s	a	n	e	d	d	p	s	f	r	l	v	q	q	p	g	a	v	n	t	d	d	a	q	i	g	a	s	n	a	t	w	r
jgi|Gonpec1|10004|rna10079	-	-	-	-	-	-	-	-	-	-	-	-	-	-	-	-	-	-	-	-	-	-	-	-	-	-	-	-	-	-	-	-	-	m	g	c	t	q	s	s	t	s	r	a	d	s	a	e	i
jgi|Picre1|32651|NNA 007997.t1	a	t	t	s	t	p	t	i	d	k	k	e	q	q	e	e	e	g	g	g	q	g	t	e	g	q	k	l	e	d	a	r	r	e	t	q	e	a	q	r	n	a	h	q	l	t	s	s	s
jgi|Picsp 1|2572|NSC 00803-R1 wd-40 repeat protein	e	g	e	a	s	k	f	e	e	e	n	r	r	a	t	r	s	v	i	e	k	s	s	s	s	d	e	e	l	e	s	f	q	g	w	r	s	s	m	s	h	s	t	d	g	g	h	v	g
jgi|Rapsub1|11103|Rsub 10787	s	g	t	l	r	l	s	s	e	p	a	a	a	a	a	a	a	a	a	a	a	a	a	a	a	a	a	a	a	a	p	a	a	g	a	g	e	g	p	k	a	p	g	a	p	p	r	p	g
jgi|Sceobl1|19701|snap masked-scaffold 312-processed-gene-0.79-mRNA-1	-	-	-	-	-	-	-	-	-	-	-	-	-	-	-	-	-	-	-	-	-	-	-	-	-	-	-	-	-	-	-	-	-	-	-	-	-	-	-	-	-	-	-	-	-	-	-	-	-
jgi|Sceobl1|6239|snap masked-scaffold 141-processed-gene-1.78-mRNA-1	-	-	-	-	-	-	-	-	-	-	-	-	-	-	-	-	-	-	-	-	-	-	-	-	-	-	-	-	-	-	-	-	-	-	-	-	-	-	-	-	-	m	p	p	r	a	k	a	a
jgi|Sobl393 1|13893|SZX79012.1	g	s	g	s	d	c	s	s	g	s	n	m	l	r	q	g	r	a	s	s	s	l	d	g	n	a	y	l	p	s	t	d	a	a	a	a	p	a	g	s	g	s	g	s	g	v	f	s	l
jgi|Tetstr1|421388|TSEL 012356.t1	n	v	t	l	v	g	p	e	g	v	g	g	v	g	k	s	t	l	a	a	a	l	a	r	d	g	a	v	l	e	r	f	k	d	g	v	f	w	l	i	l	g	p	s	v	n	p	l	v
jgi|Tetstr1|435748|TSEL 024643.t1	v	s	l	k	d	e	a	r	d	t	c	p	p	p	p	p	p	k	a	t	q	a	i	p	p	a	s	p	s	r	p	a	r	a	n	r	n	s	n	a	s	h	k	s	v	r	s	s	l
jgi|Tetstr1|448520|TSEL 035785.t1	k	r	e	v	l	a	g	n	s	v	a	i	l	g	m	d	s	l	l	g	i	g	t	t	t	l	a	a	a	v	a	r	d	e	e	v	a	k	l	h	d	g	g	v	f	w	l	n	c
jgi|Tetstr1|453734|TSEL 040687.t1	v	s	l	k	d	e	a	r	d	t	c	p	p	p	p	p	p	k	a	t	q	a	f	p	p	a	s	p	s	q	p	a	r	a	n	r	n	s	n	a	s	h	r	s	v	r	s	s	l
jgi|TrebA12 1|3921|rna-gnl|WGS:VXIU|FRX49 06295-mRNA-1 mrna FRX49 06295	-	-	-	-	-	-	-	-	-	-	-	-	-	-	-	-	-	-	-	-	-	-	-	-	-	-	-	-	-	-	-	-	-	-	-	-	-	-	-	-	-	-	-	-	-	-	-	-	-
jgi|Volca2 1|6697|Vocar.0023s0015.1	l	g	t	s	f	t	p	m	g	c	v	q	s	v	e	g	s	g	g	g	s	a	g	d	d	l	q	v	g	a	s	d	g	k	p	t	n	v	a	v	a	s	s	p	g	v	p	f	d
jgi|Mesvir1|19684|Mv09954-RA.1	m	e	g	g	r	c	f	t	s	v	d	d	a	r	t	r	l	q	k	v	i	d	e	k	p	l	l	v	v	l	d	d	v	r	h	v	a	d	a	s	a	f	v	g	l	g	i	h	v
tr|A0A369RV93|A0A369RV93 9METZ Apoptotic protease-activating factor 1 OS Trichoplax sp. H2 OX 287889 GN TrispH2 007812 PE 4 SV 1	l	p	d	n	i	v	a	r	e	k	i	s	k	k	l	s	g	l	l	q	i	a	l	k	n	r	k	c	v	v	v	h	g	e	a	g	c	g	k	t	t	a	a	y	l	t	l	f	v
tr|A0A2B4SA85|A0A2B4SA85 STYPI Apoptotic protease-activating factor 1 OS Stylophora pistillata OX 50429 GN apaf1 PE 4 SV 1	a	v	f	a	h	r	g	k	d	i	h	k	i	r	t	a	l	k	s	l	k	e	k	d	g	w	v	i	l	h	g	m	a	g	c	g	k	t	v	l	a	s	e	a	l	r	g	a	a
tr|A0A235IQ43|A0A235IQ43 9NOSO WD REPEATS REGION domain-containing protein OS Nostoc sp. Peltigera membranacea cyanobiont 232 OX 2014531 GN CDG79 36525 PE 4 SV 1	a	p	l	k	h	k	v	f	s	l	t	k	v	p	l	g	s	t	t	k	n	r	r	l	g	v	q	g	m	g	g	i	g	k	t	v	l	a	t	a	l	a	r	d	i	e	v	r	q
tr|A0A1Z4M7A7|A0A1Z4M7A7 MICDP WD repeat protein OS Fremyella diplosiphon NIES-3275 OX 1973485 GN NIES3275 13750 PE 4 SV 1	-	-	-	-	-	-	-	-	-	-	-	-	-	-	m	g	i	t	g	k	s	r	r	v	g	v	q	g	m	g	g	i	g	k	t	v	l	a	t	a	l	a	r	d	e	e	v	r	k
sp|O14727|APAF HUMAN Apoptotic protease-activating factor 1 OS Homo sapiens OX 9606 GN APAF1 PE 1 SV 2	v	v	f	v	t	r	k	k	l	v	n	a	i	q	q	k	l	s	k	l	k	g	e	p	g	w	v	t	i	h	g	m	a	g	c	g	k	s	v	l	a	a	e	a	v	r	d	h	s
tr|A0A1Z4FQM5|A0A1Z4FQM5 9CYAN WD repeat protein OS Calothrix sp. NIES-2098 OX 1954171 GN NIES2098 06590 PE 4 SV 1	-	-	-	-	-	-	-	-	-	-	-	-	-	-	-	-	-	-	-	-	-	-	-	-	-	-	-	-	m	g	i	t	g	k	s	r	r	v	g	v	q	g	m	g	g	i	g	k	t
jgi|Chocri1|2857|XM 005715410.1	s	v	r	r	y	f	d	g	g	i	y	e	m	r	i	g	g	q	c	s	f	d	k	l	k	l	e	l	v	k	a	i	h	r	s	g	g	k	v	t	s	e	k	l	a	g	f	s	s
jgi|Chocri1|3521|XM 005715388.1	v	l	g	k	d	c	t	e	a	d	v	v	r	r	v	a	r	i	a	k	q	s	g	g	v	k	v	a	k	s	v	l	e	e	e	s	i	d	g	a	v	s	e	a	r	r	w	f	s
jgi|Graco1|9610|PXF45037.1 tr1	c	a	v	r	g	l	a	k	d	p	e	i	l	k	t	f	t	g	g	i	y	e	i	a	l	g	k	d	a	h	r	g	t	i	t	d	r	l	r	i	l	i	q	l	t	g	n	r	t
jgi|Graco1|9625|PXF45022.1 tr1	e	v	k	s	a	f	p	g	g	l	l	y	i	q	l	g	n	d	a	t	m	k	s	i	v	e	g	i	a	t	v	v	d	k	t	g	g	e	q	l	a	k	s	i	r	e	m	p	l
Q00808 delta 1-830	-	-	-	-	-	-	-	-	-	-	-	-	-	-	-	-	-	-	-	-	-	-	-	-	-	-	-	-	-	-	-	-	-	-	-	-	-	-	-	-	-	-	-	-	-	-	-	-	-
jgi|Ulvmu1|6947|UM033 0004.1	i	a	s	l	g	p	i	s	s	s	a	v	p	p	t	s	s	p	t	h	h	l	q	p	h	a	p	q	r	p	l	p	r	g	s	g	t	g	s	l	l	s	p	a	r	p	h	a	f
jgi|Astpho2|2441|Aster-05689	-	-	-	-	-	-	-	-	-	-	-	-	-	-	-	-	-	-	-	-	-	-	-	-	-	-	-	-	-	-	-	-	-	-	-	-	-	-	-	-	-	-	-	-	-	-	-	-	-
jgi|Auxeprot1|1644|XM 011401304.1	-	-	-	-	-	-	-	-	-	-	-	-	-	-	-	-	-	-	-	-	-	-	-	-	-	-	-	-	-	-	-	-	-	-	-	-	-	-	-	-	-	-	-	-	-	-	-	-	-
jgi|Botrbrau1|18437|Bobra.0072s0025.1	g	s	s	y	p	s	q	s	s	m	r	p	d	g	e	g	m	s	a	w	g	n	s	s	a	g	d	a	l	e	d	v	n	t	a	f	l	g	k	i	g	e	a	l	d	h	e	n	e
jgi|Caulen1|91263|g6499.t1	g	a	k	k	s	t	s	g	r	s	s	e	a	r	s	s	f	a	d	e	q	r	v	v	r	p	s	m	d	i	a	g	g	p	y	t	r	f	n	g	v	l	g	t	v	n	s	q	q
jgi|Caulen1|93918|g8504.t1	p	p	v	h	e	e	r	v	v	r	p	s	m	d	i	a	g	g	h	y	t	r	f	s	g	v	q	g	t	i	q	s	d	y	p	d	r	g	r	l	s	e	a	m	s	l	i	s	e
jgi|Chleu1|8914|rna-CEUSTIGMA g6995.t1	q	e	n	i	s	s	p	s	k	p	a	k	s	l	q	d	d	k	y	q	a	s	s	a	v	s	p	s	h	l	s	p	i	r	m	s	m	c	s	d	d	a	g	f	g	e	a	s	g
jgi|ChlNC64A 1|136376|IGS.gm 16 00099	e	a	f	q	e	a	f	a	t	g	a	l	m	p	a	s	r	l	s	q	q	l	q	a	r	q	p	g	e	e	a	p	a	a	a	a	g	p	d	p	a	v	a	l	d	q	l	m	q
jgi|Chloso1602 1|3237|rna-gnl|WGS:LHPG|mrna.C2E21 7573	p	p	a	t	p	t	a	a	p	a	l	t	l	l	q	l	a	d	a	a	q	l	p	a	s	l	r	d	k	f	a	r	l	a	v	i	p	p	n	t	p	a	p	t	s	m	l	v	k
jgi|Chlre5 6|6128|Cre14.g611750.t1.1	s	k	r	s	t	l	p	i	n	s	n	s	l	r	c	s	f	a	a	e	a	a	p	v	g	a	f	h	r	r	n	t	g	t	s	s	q	f	s	t	h	g	k	a	a	a	q	v	p
jgi|Chlre5 6|7610|Cre16.g678808.t1.1	s	s	n	l	p	a	a	g	n	g	a	s	a	p	n	t	a	s	a	s	h	t	t	s	p	q	p	p	k	a	g	s	m	d	i	h	s	n	r	s	s	f	a	a	e	g	i	p	a
jgi|Chrzof1|12547|UNPLg00498.t1	a	y	l	e	h	n	h	t	q	q	q	q	q	p	q	q	a	a	r	k	t	g	s	s	t	g	l	l	q	s	m	l	r	r	r	q	s	g	g	g	a	s	s	s	g	s	l	a	a
jgi|Chrzof1|13249|Cz07g26030.t1	k	p	g	g	p	r	k	s	l	a	e	g	t	w	l	g	s	t	g	s	n	t	i	y	s	g	q	e	f	p	a	e	s	a	n	q	q	q	h	g	s	r	s	s	p	m	q	s	t
jgi|Gonpec1|10004|rna10079	t	g	g	d	s	g	p	v	p	i	d	r	t	a	s	t	t	s	a	g	g	a	p	c	t	p	r	s	n	s	g	g	n	d	r	k	a	s	t	d	a	t	a	a	a	k	y	h	s
jgi|Picre1|32651|NNA 007997.t1	p	g	t	g	t	q	r	s	e	a	s	l	r	f	s	d	r	g	h	a	s	e	s	s	g	r	g	s	h	g	f	t	t	r	v	s	m	t	s	s	a	r	s	s	f	a	l	e	q
jgi|Picsp 1|2572|NSC 00803-R1 wd-40 repeat protein	e	a	i	a	m	e	r	r	s	s	v	s	m	d	q	s	q	r	t	s	a	s	s	a	s	g	g	y	d	a	a	c	t	g	r	s	s	f	v	l	e	r	a	d	r	d	a	n	r
jgi|Rapsub1|11103|Rsub 10787	g	s	a	r	s	t	r	s	s	f	v	l	e	t	l	g	g	r	e	s	v	d	a	g	a	a	a	e	a	a	a	a	a	p	d	v	d	s	y	g	r	p	s	f	a	a	f	e	p
jgi|Sceobl1|19701|snap masked-scaffold 312-processed-gene-0.79-mRNA-1	k	r	s	a	s	g	s	a	t	s	g	s	a	l	h	s	q	n	l	q	k	h	n	r	a	s	s	a	r	a	s	i	e	s	c	a	s	q	a	s	s	t	g	g	h	s	m	r	s
jgi|Sceobl1|6239|snap masked-scaffold 141-processed-gene-1.78-mRNA-1	s	g	s	a	l	h	s	q	n	l	q	k	h	n	q	a	s	n	a	r	a	s	i	e	s	c	a	s	r	a	s	s	t	g	g	h	s	m	r	s	s	f	a	a	e	a	a	p	e
jgi|Sobl393 1|13893|SZX79012.1	s	a	s	g	s	a	t	s	g	s	a	l	h	s	q	n	l	q	k	h	n	q	a	s	s	a	r	a	s	i	e	s	c	a	s	r	a	s	s	t	g	g	h	s	m	r	s	s	f
jgi|Tetstr1|421388|TSEL 012356.t1	r	s	s	q	l	a	e	q	l	g	a	r	q	c	f	v	p	l	v	f	g	d	l	a	p	r	i	l	s	a	a	a	g	a	l	e	p	e	s	p	v	r	l	t	r	a	g	h	a
jgi|Tetstr1|435748|TSEL 024643.t1	s	m	e	t	r	r	a	s	l	s	s	d	p	t	m	q	n	a	l	a	q	a	a	q	a	a	g	g	e	d	r	s	l	r	i	n	k	s	s	r	m	s	v	t	l	p	t	e	g
jgi|Tetstr1|448520|TSEL 035785.t1	s	r	d	q	a	m	p	h	q	l	g	v	h	t	v	v	v	p	v	v	e	r	d	q	a	a	r	f	l	a	l	a	g	a	a	g	r	r	l	l	g	e	p	g	a	e	s	a	a
jgi|Tetstr1|453734|TSEL 040687.t1	s	m	e	t	r	r	a	s	l	s	s	d	p	t	m	q	n	a	l	a	q	a	a	q	a	a	g	g	e	d	r	s	l	r	i	n	k	s	s	r	m	s	v	t	l	p	t	e	g
jgi|TrebA12 1|3921|rna-gnl|WGS:VXIU|FRX49 06295-mRNA-1 mrna FRX49 06295	-	-	-	-	-	-	-	-	-	-	-	-	-	-	-	-	-	-	-	-	-	-	-	-	-	-	-	-	-	-	-	-	-	-	-	-	-	-	-	-	-	-	-	-	-	-	-	-	-
jgi|Volca2 1|6697|Vocar.0023s0015.1	n	d	t	a	s	i	t	t	d	e	r	n	p	g	g	g	a	g	v	s	f	e	g	g	g	t	a	g	h	r	n	s	s	i	d	a	k	v	n	s	n	r	s	s	f	a	a	e	g
jgi|Mesvir1|19684|Mv09954-RA.1	v	h	p	v	g	d	r	p	r	d	a	a	h	w	t	d	l	h	r	r	l	t	q	k	l	e	e	d	a	k	a	p	e	a	i	q	p	v	q	g	k	g	g	p	h	r	a	v	g
tr|A0A369RV93|A0A369RV93 9METZ Apoptotic protease-activating factor 1 OS Trichoplax sp. H2 OX 287889 GN TrispH2 007812 PE 4 SV 1	l	d	d	v	l	d	k	n	f	i	k	c	f	d	f	h	c	a	t	l	v	t	s	r	q	p	d	i	a	d	n	t	y	e	s	p	n	l	f	e	v	e	p	f	q	i	n	e	l
tr|A0A2B4SA85|A0A2B4SA85 STYPI Apoptotic protease-activating factor 1 OS Stylophora pistillata OX 50429 GN apaf1 PE 4 SV 1	w	d	s	c	d	v	k	f	f	d	v	r	c	r	i	m	v	t	t	r	d	a	a	i	t	d	m	v	g	g	s	k	a	k	v	h	i	s	e	g	f	t	e	g	e	s	l	q	i
tr|A0A235IQ43|A0A235IQ43 9NOSO WD REPEATS REGION domain-containing protein OS Nostoc sp. Peltigera membranacea cyanobiont 232 OX 2014531 GN CDG79 36525 PE 4 SV 1	a	l	g	e	r	c	q	m	l	v	t	t	r	n	a	e	i	v	t	g	l	g	a	e	e	y	q	l	s	v	l	d	a	r	r	a	l	g	l	l	a	d	w	a	n	q	p	e	i
tr|A0A1Z4M7A7|A0A1Z4M7A7 MICDP WD repeat protein OS Fremyella diplosiphon NIES-3275 OX 1973485 GN NIES3275 13750 PE 4 SV 1	v	l	g	e	r	c	q	m	l	i	t	t	r	d	g	a	i	v	t	g	l	g	g	e	e	y	q	l	a	i	l	g	k	q	q	a	l	e	l	l	a	d	w	a	n	q	p	e	i
sp|O14727|APAF HUMAN Apoptotic protease-activating factor 1 OS Homo sapiens OX 9606 GN APAF1 PE 1 SV 2	d	v	w	d	s	w	v	l	k	a	f	d	s	q	c	q	i	l	l	t	t	r	d	k	s	v	t	d	s	v	m	g	p	k	y	v	v	p	v	e	s	s	l	g	k	e	k	g	l
tr|A0A1Z4FQM5|A0A1Z4FQM5 9CYAN WD repeat protein OS Calothrix sp. NIES-2098 OX 1954171 GN NIES2098 06590 PE 4 SV 1	v	d	d	i	w	h	l	e	d	a	t	a	f	d	v	l	g	e	r	c	q	m	l	i	t	t	r	d	a	a	i	v	t	a	l	g	g	e	e	y	q	l	a	v	l	g	k	q	q
jgi|Chocri1|2857|XM 005715410.1	v	v	p	r	s	s	d	v	s	e	r	i	f	y	s	h	a	a	i	p	d	s	e	v	a	a	l	k	s	s	p	s	r	p	s	f	v	f	l	k	d	v	l	a	i	l	q	e	c
jgi|Chocri1|3521|XM 005715388.1	g	l	a	e	e	e	v	k	d	y	r	e	l	v	n	k	t	l	d	l	c	g	g	l	p	m	a	l	s	v	a	g	s	a	i	s	m	r	r	r	n	a	r	d	v	n	l	r	e
jgi|Graco1|9610|PXF45037.1 tr1	e	v	a	d	e	t	i	e	f	r	a	r	e	t	k	e	a	r	a	m	l	l	c	k	a	q	m	n	e	n	d	t	l	v	v	q	n	e	e	k	i	r	r	v	l	h	i	c	g
jgi|Graco1|9625|PXF45022.1 tr1	h	g	e	l	s	c	r	m	l	m	k	h	a	g	y	d	a	e	c	d	l	s	e	e	n	k	n	a	f	e	a	i	l	d	m	c	d	g	l	p	l	a	h	g	i	a	g	r	s
Q00808 delta 1-830	-	-	-	-	-	-	-	-	-	-	-	-	-	-	-	-	-	-	-	-	-	-	-	-	-	-	-	-	-	-	-	-	-	-	-	-	-	-	-	-	-	-	-	-	-	-	-	-	-
jgi|Ulvmu1|6947|UM033 0004.1	v	a	r	a	v	a	v	l	r	t	l	p	q	e	v	i	s	c	a	r	i	l	s	a	f	n	p	d	c	l	l	p	a	q	v	l	a	k	i	w	r	v	d	i	p	r	a	r	g
jgi|Astpho2|2441|Aster-05689	m	e	v	m	c	d	q	l	g	i	p	k	a	m	r	d	r	y	l	k	l	a	v	v	p	d	n	t	p	l	p	m	t	m	l	v	k	l	w	r	v	s	g	e	q	d	a	e	a
jgi|Auxeprot1|1644|XM 011401304.1	-	-	-	-	-	-	-	-	-	-	-	-	-	-	-	-	-	-	-	-	-	-	-	-	-	-	-	-	-	-	-	-	-	-	-	-	-	-	-	-	-	-	-	-	-	-	-	-	-
jgi|Botrbrau1|18437|Bobra.0072s0025.1	s	m	a	q	l	c	m	e	v	g	v	r	g	v	a	a	e	r	y	m	a	l	c	v	v	p	n	d	t	p	l	p	m	s	m	l	s	r	l	w	r	t	t	e	d	d	a	e	a
jgi|Caulen1|91263|g6499.t1	r	i	v	a	e	n	l	e	m	e	l	l	e	r	y	y	q	l	a	v	i	p	p	d	t	v	v	p	l	t	v	l	a	m	l	w	g	t	s	e	s	v	d	l	e	d	a	e	a
jgi|Caulen1|93918|g8504.t1	h	i	t	s	d	s	l	a	s	e	l	l	r	r	y	y	q	l	a	v	i	p	d	d	t	l	v	p	l	t	l	l	s	m	l	w	g	t	t	c	p	v	n	l	v	d	a	e	a
jgi|Chleu1|8914|rna-CEUSTIGMA g6995.t1	n	l	e	l	v	s	e	f	s	n	l	p	s	h	l	q	p	f	y	k	r	l	g	i	l	p	a	d	a	s	a	p	l	p	m	l	m	k	l	w	s	k	e	s	l	k	k	t	e
jgi|ChlNC64A 1|136376|IGS.gm 16 00099	l	a	l	l	q	a	v	c	c	d	v	a	p	h	y	h	r	l	l	l	d	a	y	c	s	s	v	l	p	r	i	s	e	e	p	e	g	r	p	s	s	a	g	s	g	s	g	s	d
jgi|Chloso1602 1|3237|rna-gnl|WGS:LHPG|mrna.C2E21 7573	a	e	e	g	e	a	s	g	s	l	g	s	q	d	l	s	a	a	g	f	p	a	n	g	g	s	s	g	g	s	s	r	p	h	t	p	p	g	a	p	a	f	a	g	a	a	g	t	s
jgi|Chlre5 6|6128|Cre14.g611750.t1.1	r	a	v	p	a	d	l	a	a	a	a	a	a	a	a	a	a	y	p	l	l	g	v	l	a	p	g	l	p	a	p	l	e	v	l	q	r	l	w	q	l	e	s	t	d	a	a	k	a
jgi|Chlre5 6|7610|Cre16.g678808.t1.1	a	f	d	p	l	p	g	y	s	p	p	a	p	l	a	a	h	y	p	l	l	g	a	l	p	p	d	t	p	v	p	m	d	v	l	a	r	l	w	r	a	g	q	p	a	e	a	l	e
jgi|Chrzof1|12547|UNPLg00498.t1	v	s	n	r	g	r	a	f	e	q	s	l	d	k	q	l	a	h	l	y	r	q	l	a	v	l	r	p	d	a	p	v	p	l	s	t	l	a	v	w	w	h	c	t	m	v	e	a	a
jgi|Chrzof1|13249|Cz07g26030.t1	s	a	r	g	r	i	f	e	g	s	l	d	e	d	l	a	r	m	y	h	q	l	a	i	i	q	p	q	a	p	i	p	l	s	t	l	a	l	l	w	n	c	t	m	v	d	a	a	e
jgi|Gonpec1|10004|rna10079	a	f	d	p	l	p	d	y	s	p	p	a	p	l	a	p	a	y	p	l	l	g	a	l	p	p	d	t	p	v	p	l	e	v	l	r	r	l	w	s	c	g	s	g	e	a	a	l	a
jgi|Picre1|32651|NNA 007997.t1	i	v	r	i	g	v	p	k	d	l	w	q	e	v	c	v	l	a	v	l	p	a	d	t	p	a	p	l	s	m	l	k	q	l	w	t	r	r	s	e	r	d	q	d	a	e	s	v	l
jgi|Picsp 1|2572|NSC 00803-R1 wd-40 repeat protein	m	l	r	l	l	w	g	m	h	d	a	q	e	t	e	k	t	m	m	s	l	a	s	l	d	l	i	k	v	a	h	l	p	d	g	q	v	w	g	l	p	q	p	k	p	m	e	i	l
jgi|Rapsub1|11103|Rsub 10787	v	w	g	y	a	d	a	a	d	a	a	e	a	v	h	i	f	e	l	q	g	v	v	k	t	a	q	l	k	d	g	s	v	w	v	m	a	s	p	d	h	i	a	y	l	a	s	s	h
jgi|Sceobl1|19701|snap masked-scaffold 312-processed-gene-0.79-mRNA-1	g	v	t	d	p	q	e	a	q	e	t	v	q	i	f	v	m	q	g	v	l	k	v	a	t	l	p	d	g	a	t	w	l	m	v	s	p	e	h	q	q	y	i	l	a	d	h	p	d
jgi|Sceobl1|6239|snap masked-scaffold 141-processed-gene-1.78-mRNA-1	e	t	v	q	i	f	v	m	q	g	v	l	k	v	a	t	l	p	d	g	a	t	w	l	m	v	s	p	e	h	q	q	y	i	l	a	d	h	p	d	s	i	k	e	w	h	q	a	v
jgi|Sobl393 1|13893|SZX79012.1	t	d	p	q	e	a	q	e	t	v	q	i	f	v	m	q	g	v	l	k	v	a	t	l	p	d	g	a	t	w	l	m	v	s	p	e	h	q	q	y	i	l	a	d	h	p	d	s	i
jgi|Tetstr1|421388|TSEL 012356.t1	r	t	l	v	v	a	l	e	f	l	p	p	r	l	g	a	l	c	r	k	l	a	v	l	t	d	g	t	l	t	p	l	h	t	l	q	l	l	w	d	l	p	t	e	r	d	a	r	t
jgi|Tetstr1|435748|TSEL 024643.t1	e	r	s	m	l	l	s	a	v	p	e	p	l	r	v	p	l	l	m	l	a	t	v	p	a	n	t	p	v	p	m	s	v	l	r	r	l	w	s	r	v	m	g	a	d	e	v	v	r
jgi|Tetstr1|448520|TSEL 035785.t1	d	t	l	p	i	s	k	h	g	l	y	k	a	l	a	i	l	q	p	g	v	s	a	p	i	s	f	l	s	n	l	w	n	i	e	g	s	e	e	e	r	h	g	k	a	l	k	h	a
jgi|Tetstr1|453734|TSEL 040687.t1	e	r	s	m	l	l	s	a	v	p	e	p	l	r	v	p	l	l	m	l	a	t	v	p	a	n	t	p	v	p	m	s	v	l	r	r	l	w	s	r	v	m	g	a	d	e	v	v	r
jgi|TrebA12 1|3921|rna-gnl|WGS:VXIU|FRX49 06295-mRNA-1 mrna FRX49 06295	s	a	g	e	d	d	t	l	g	s	i	h	s	f	p	p	r	y	l	r	l	a	v	v	p	d	n	t	p	l	p	m	t	m	l	s	k	l	w	r	l	s	g	e	r	e	a	e	g
jgi|Volca2 1|6697|Vocar.0023s0015.1	a	h	d	p	l	p	g	f	q	p	p	a	p	l	s	s	a	y	p	p	l	g	a	i	p	l	d	t	p	v	p	l	e	v	l	g	r	l	w	g	c	r	s	g	e	e	a	l	g
jgi|Mesvir1|19684|Mv09954-RA.1	d	r	g	l	m	r	v	g	y	e	d	k	d	g	g	s	v	n	r	v	v	y	l	h	e	l	q	r	m	h	l	l	r	a	l	s	s	a	g	r	l	q	e	g	h	d	v	l	l
tr|A0A369RV93|A0A369RV93 9METZ Apoptotic protease-activating factor 1 OS Trichoplax sp. H2 OX 287889 GN TrispH2 007812 PE 4 SV 1	q	t	t	l	d	f	i	i	r	s	l	d	e	t	k	r	s	h	y	q	l	l	v	v	f	a	n	s	d	k	v	p	i	t	a	v	s	l	l	w	s	l	d	i	k	v	i	k	k
tr|A0A2B4SA85|A0A2B4SA85 STYPI Apoptotic protease-activating factor 1 OS Stylophora pistillata OX 50429 GN apaf1 PE 4 SV 1	e	a	i	r	m	s	i	n	n	l	p	d	e	l	r	h	i	y	e	s	f	a	v	f	c	e	d	c	k	v	p	a	q	v	l	s	i	l	w	d	e	e	f	e	v	v	e	d	w
tr|A0A235IQ43|A0A235IQ43 9NOSO WD REPEATS REGION domain-containing protein OS Nostoc sp. Peltigera membranacea cyanobiont 232 OX 2014531 GN CDG79 36525 PE 4 SV 1	v	s	v	e	a	l	d	d	n	y	q	q	r	y	l	d	f	a	v	f	p	e	d	i	p	i	q	e	g	v	l	q	t	f	w	q	p	l	g	l	d	e	f	d	i	q	d	v	i
tr|A0A1Z4M7A7|A0A1Z4M7A7 MICDP WD repeat protein OS Fremyella diplosiphon NIES-3275 OX 1973485 GN NIES3275 13750 PE 4 SV 1	v	s	v	a	a	l	d	e	n	c	q	q	r	y	l	d	f	a	v	f	p	e	d	t	p	i	p	e	a	v	l	q	t	f	w	q	p	l	g	l	d	e	f	d	s	q	d	v	i
sp|O14727|APAF HUMAN Apoptotic protease-activating factor 1 OS Homo sapiens OX 9606 GN APAF1 PE 1 SV 2	l	d	e	a	m	s	i	s	v	e	m	l	r	e	d	i	k	d	y	y	t	d	l	s	i	l	q	k	d	v	k	v	p	t	k	v	l	c	i	l	w	d	m	e	t	e	e	v	e
tr|A0A1Z4FQM5|A0A1Z4FQM5 9CYAN WD repeat protein OS Calothrix sp. NIES-2098 OX 1954171 GN NIES2098 06590 PE 4 SV 1	s	i	k	i	s	i	e	a	l	p	p	q	e	v	q	n	y	l	e	l	a	v	f	p	e	d	t	p	v	p	e	a	a	i	v	k	i	w	s	h	s	n	r	l	t	e	y	q	a
jgi|Chocri1|2857|XM 005715410.1	i	l	v	n	e	q	l	e	s	a	v	a	e	n	v	y	f	g	l	c	a	i	r	k	d	q	w	i	s	e	g	i	a	a	r	i	w	g	l	t	r	v	s	s	l	s	v	l	a
jgi|Chocri1|3521|XM 005715388.1	v	s	v	l	g	l	l	w	g	l	e	d	e	d	e	v	t	e	v	l	n	v	f	s	a	g	s	l	a	e	r	r	d	r	i	l	n	g	s	q	c	p	g	i	t	l	h	d	l
jgi|Graco1|9610|PXF45037.1 tr1	n	q	f	f	a	m	g	r	s	l	c	v	l	d	k	q	e	f	a	p	i	s	m	l	s	r	l	w	d	l	d	t	e	e	a	l	e	v	v	e	l	m	a	n	v	g	i	v	t
jgi|Graco1|9625|PXF45022.1 tr1	l	q	k	q	e	k	v	s	t	r	m	l	q	k	l	w	d	t	e	n	l	a	d	a	e	r	v	v	d	r	f	k	e	v	s	i	a	q	k	r	e	d	g	g	l	v	y	i	q
Q00808 delta 1-830	-	-	-	-	-	-	-	-	-	-	-	-	-	-	-	-	-	-	-	-	-	-	-	-	-	-	-	-	-	-	-	-	-	-	-	-	-	-	-	-	-	-	-	-	-	-	-	-	-
jgi|Ulvmu1|6947|UM033 0004.1	V	K	D	D	G	F	I	A	L	N	L	I	S	H	L	A	A	N	R	R	L	E	E	M	R	S	V	L	Q	S	P	S	W	L	E	Q	K	T	H	L	H	G	P	S	A	V	V	K	D
jgi|Astpho2|2441|Aster-05689	V	P	D	D	G	Y	I	M	Q	N	A	G	H	H	L	V	G	A	K	R	L	W	D	L	K	K	L	I	S	S	P	T	W	L	E	T	K	L	H	S	Y	G	V	A	S	V	V	A	D
jgi|Auxeprot1|1644|XM 011401304.1	P	R	H	D	P	Y	L	W	L	N	V	G	H	H	L	M	G	A	G	Y	D	A	E	L	R	G	I	L	L	D	P	A	W	L	E	G	K	L	E	A	A	G	H	T	A	L	V	A	D
jgi|Botrbrau1|18437|Bobra.0072s0025.1	I	P	D	D	G	Y	I	M	Q	N	L	G	H	H	L	V	C	A	E	R	L	T	D	V	R	S	L	L	A	N	P	A	W	L	E	V	K	L	L	S	Y	G	T	G	A	V	V	A	D
jgi|Caulen1|91263|g6499.t1	V	P	D	D	G	Y	F	L	Q	N	V	S	L	H	L	A	E	A	G	R	F	N	E	L	A	E	L	L	R	D	P	I	W	L	E	T	K	L	R	S	Y	G	T	A	A	V	V	S	D
jgi|Caulen1|93918|g8504.t1	V	P	D	D	N	Y	F	M	Q	N	V	S	L	H	L	T	E	A	G	R	F	T	E	L	A	A	L	L	R	D	P	I	W	L	E	T	K	L	R	S	Y	G	T	A	T	V	V	S	D
jgi|Chleu1|8914|rna-CEUSTIGMA g6995.t1	I	V	D	D	G	Y	I	L	Q	N	L	S	Y	H	L	L	C	G	D	C	A	A	D	L	R	E	L	L	I	D	P	T	W	I	E	G	K	L	H	T	C	G	I	A	A	T	V	Q	D
jgi|ChlNC64A 1|136376|IGS.gm 16 00099	I	P	D	D	G	Y	I	L	I	N	M	G	H	H	L	T	A	A	G	R	H	K	Q	L	R	E	L	L	L	D	P	D	W	L	R	R	K	L	V	A	A	G	T	T	A	V	V	A	D
jgi|Chloso1602 1|3237|rna-gnl|WGS:LHPG|mrna.C2E21 7573	I	P	D	D	G	Y	I	L	I	N	L	G	H	H	L	T	A	A	G	R	H	Q	Q	L	R	E	L	L	L	D	P	D	W	L	R	R	K	L	V	A	A	G	T	T	A	V	V	A	D
jgi|Chlre5 6|6128|Cre14.g611750.t1.1	V	P	D	D	G	Y	I	L	Q	A	I	S	H	H	L	L	G	A	G	Q	L	A	Q	L	R	A	L	L	M	S	A	R	W	L	E	T	K	L	Y	S	Y	G	A	G	A	T	V	Q	D
jgi|Chlre5 6|7610|Cre16.g678808.t1.1	L	R	D	D	G	Y	I	I	Q	A	L	S	H	H	L	V	G	C	G	R	L	E	A	L	R	R	L	L	M	N	P	G	W	L	E	A	K	L	H	A	Y	G	V	G	A	V	V	R	D
jgi|Chrzof1|12547|UNPLg00498.t1	F	P	N	D	G	Y	I	L	F	S	V	A	Y	H	I	A	S	A	G	Q	L	H	L	L	K	G	L	L	T	D	P	T	W	L	M	E	K	L	H	N	Y	G	V	A	A	V	V	E	D
jgi|Chrzof1|13249|Cz07g26030.t1	F	V	N	D	G	Y	I	L	L	A	I	G	H	H	F	V	G	A	G	Q	L	E	Q	L	R	G	L	L	T	N	P	A	W	L	M	E	K	L	H	C	Y	G	V	A	A	V	V	E	D
jgi|Gonpec1|10004|rna10079	L	R	D	D	G	Y	I	I	Q	A	L	S	H	H	L	V	G	A	G	R	L	A	D	L	K	S	L	L	M	N	P	G	W	L	E	A	K	L	H	A	Y	G	V	G	A	V	V	R	D
jgi|Picre1|32651|NNA 007997.t1	V	D	D	D	G	Y	I	V	S	N	L	C	H	H	L	I	A	G	R	M	D	N	T	A	R	E	M	L	I	D	P	D	W	L	E	R	K	L	R	V	C	S	A	A	A	V	V	N	D
jgi|Picsp 1|2572|NSC 00803-R1 wd-40 repeat protein	V	P	N	D	G	Y	V	V	P	N	L	S	F	H	L	I	A	A	R	F	E	K	V	A	R	R	L	L	L	N	P	S	W	L	E	R	K	F	K	E	T	G	A	S	G	V	V	S	E
jgi|Rapsub1|11103|Rsub 10787	F	Q	N	D	G	Y	I	M	L	A	I	A	H	H	L	V	G	A	R	R	L	G	Q	L	R	D	L	L	T	S	P	A	W	L	E	V	K	L	H	L	Y	G	V	G	P	V	V	D	D
jgi|Sceobl1|19701|snap masked-scaffold 312-processed-gene-0.79-mRNA-1	F	I	N	D	G	Y	I	W	L	A	L	T	H	H	L	L	G	A	G	L	V	G	Q	V	H	L	L	L	M	D	P	C	W	L	E	V	K	L	H	C	Y	G	V	A	A	V	V	D	D
jgi|Sceobl1|6239|snap masked-scaffold 141-processed-gene-1.78-mRNA-1	F	I	N	D	G	Y	I	W	L	A	L	T	H	H	L	L	G	A	G	L	V	G	Q	V	H	L	L	L	M	D	P	C	W	L	E	V	K	L	H	C	Y	G	V	A	A	V	V	D	D
jgi|Sobl393 1|13893|SZX79012.1	F	I	N	D	G	Y	I	W	L	A	L	T	H	H	L	L	G	A	G	L	V	G	Q	V	H	L	L	L	M	D	P	C	W	L	E	V	K	L	H	C	Y	G	V	A	A	V	V	E	D
jgi|Tetstr1|421388|TSEL 012356.t1	V	E	D	D	G	Y	I	V	S	N	I	A	H	H	L	K	G	S	Q	R	L	D	T	L	R	E	L	L	Y	D	T	D	W	L	E	R	K	L	H	N	H	G	A	R	S	V	A	D	D
jgi|Tetstr1|435748|TSEL 024643.t1	V	P	D	D	G	Y	F	M	H	N	V	T	F	H	L	S	E	S	G	N	L	D	A	L	K	G	L	L	S	D	P	F	W	L	E	E	K	L	H	S	Y	G	V	A	S	T	V	V	D
jgi|Tetstr1|448520|TSEL 035785.t1	V	A	D	D	G	Y	Y	M	Q	H	V	A	T	H	L	I	A	A	G	R	E	P	Q	L	R	M	M	L	F	D	V	A	W	L	E	A	K	F	A	R	Y	G	L	W	A	V	L	S	D
jgi|Tetstr1|453734|TSEL 040687.t1	V	P	D	D	G	Y	F	M	H	N	V	T	F	H	L	S	E	S	G	N	L	D	A	L	K	G	L	L	S	D	P	F	W	L	E	E	K	L	H	S	Y	G	V	A	S	T	V	V	D
jgi|TrebA12 1|3921|rna-gnl|WGS:VXIU|FRX49 06295-mRNA-1 mrna FRX49 06295	V	Q	D	D	G	Y	F	M	Q	N	I	G	H	H	L	V	A	A	K	H	M	R	D	L	K	K	L	L	T	N	A	A	W	L	E	S	K	L	H	S	Y	G	V	A	S	V	V	A	D
jgi|Volca2 1|6697|Vocar.0023s0015.1	L	R	D	D	G	Y	I	I	Q	A	L	S	H	H	L	V	G	S	G	Q	L	E	P	L	R	R	L	L	M	N	P	G	W	L	E	S	K	L	H	A	Y	G	V	G	A	V	V	R	D
jgi|Mesvir1|19684|Mv09954-RA.1	-	-	-	-	-	Y	T	Y	K	S	I	I	W	H	L	C	A	A	G	R	S	Q	E	A	H	A	L	L	L	S	L	P	W	L	Q	A	V	L	K	A	R	G	A	T	G	L	L	H	D
tr|A0A369RV93|A0A369RV93 9METZ Apoptotic protease-activating factor 1 OS Trichoplax sp. H2 OX 287889 GN TrispH2 007812 PE 4 SV 1	L	A	D	D	G	Y	I	Y	N	H	I	I	V	H	L	L	A	A	R	E	V	K	T	I	K	M	L	L	T	D	P	K	W	L	Q	S	K	L	N	M	T	S	I	T	H	V	L	N	D
tr|A0A2B4SA85|A0A2B4SA85 STYPI Apoptotic protease-activating factor 1 OS Stylophora pistillata OX 50429 GN apaf1 PE 4 SV 1	M	T	N	D	G	Y	I	H	R	N	L	L	R	H	M	L	R	A	G	L	V	E	E	A	Q	K	L	I	T	D	P	S	W	L	A	A	K	L	D	V	T	G	P	A	D	L	L	N	D
tr|A0A235IQ43|A0A235IQ43 9NOSO WD REPEATS REGION domain-containing protein OS Nostoc sp. Peltigera membranacea cyanobiont 232 OX 2014531 GN CDG79 36525 PE 4 SV 1	L	K	D	D	G	Y	I	W	Q	N	L	A	F	H	L	Q	A	G	G	R	E	R	E	L	K	E	L	L	S	D	F	C	W	L	R	A	K	L	E	N	T	N	I	N	A	L	I	A	D
tr|A0A1Z4M7A7|A0A1Z4M7A7 MICDP WD repeat protein OS Fremyella diplosiphon NIES-3275 OX 1973485 GN NIES3275 13750 PE 4 SV 1	L	E	D	D	G	Y	I	W	Q	N	L	A	Y	H	L	V	A	G	G	R	E	G	E	L	Q	Q	L	L	G	D	F	R	W	L	Q	A	K	L	E	T	I	N	I	N	A	L	L	T	D
sp|O14727|APAF HUMAN Apoptotic protease-activating factor 1 OS Homo sapiens OX 9606 GN APAF1 PE 1 SV 2	Q	E	D	C	M	Y	W	Y	N	F	L	A	Y	H	M	A	S	A	K	M	H	K	E	L	C	A	L	M	F	S	L	D	W	I	K	A	K	T	E	L	V	G	P	A	H	L	I	H	E
tr|A0A1Z4FQM5|A0A1Z4FQM5 9CYAN WD repeat protein OS Calothrix sp. NIES-2098 OX 1954171 GN NIES2098 06590 PE 4 SV 1	L	E	N	D	G	Y	I	L	Q	N	L	A	Y	H	L	Q	A	G	G	R	K	G	E	L	Q	Q	L	L	C	D	F	R	W	L	Q	A	K	L	E	N	I	N	I	N	A	L	I	A	D
jgi|Chocri1|2857|XM 005715410.1	T	L	D	D	G	Y	L	R	Q	S	L	I	Y	H	L	V	K	G	K	L	Y	R	E	L	G	E	L	L	L	D	C	R	W	V	Q	R	R	L	Q	K	T	A	-	-	-	-	-	-	-
jgi|Chocri1|3521|XM 005715388.1	I	F	E	D	D	Y	V	R	N	N	V	S	R	H	L	L	G	A	G	H	V	V	D	L	S	E	L	L	T	D	P	E	W	V	V	R	R	L	V	-	-	-	-	-	-	-	-	-	-
jgi|Graco1|9610|PXF45037.1 tr1	L	K	D	D	V	Y	I	F	E	R	L	C	R	H	L	L	V	G	E	L	S	D	E	A	V	G	L	L	L	D	P	R	W	T	T	V	S	L	V	E	Y	G	I	R	N	L	K	H	D
jgi|Graco1|9625|PXF45022.1 tr1	T	E	D	D	G	Y	I	H	D	N	V	C	R	L	L	R	N	A	E	H	V	G	Q	L	M	W	L	L	S	K	P	Q	W	I	A	K	R	F	V	K	N	G	I	Y	A	V	E	Q	D
Q00808 delta 1-830	-	-	-	-	-	-	-	-	-	-	-	-	-	-	-	-	-	-	-	-	-	-	-	-	-	-	-	-	-	-	-	-	-	-	-	-	-	-	-	-	-	-	-	-	-	-	-	-	-
jgi|Ulvmu1|6947|UM033 0004.1	T	L	I	A	Q	M	L	A	R	T	A	A	V	C	Q	L	P	G	A	A	L	D	-	-	-	-	-	-	-	-	-	-	-	-	-	-	-	-	-	-	-	-	-	-	-	-	-	-	-
jgi|Astpho2|2441|Aster-05689	M	L	R	S	Q	M	L	A	R	L	-	M	T	V	P	R	L	Q	V	G	A	P	F	E	L	M	S	P	-	-	-	-	-	-	-	-	-	-	-	-	-	-	-	-	-	-	-	-	-
jgi|Auxeprot1|1644|XM 011401304.1	L	L	R	C	Q	L	A	G	R	L	M	V	A	A	G	P	G	-	-	-	-	-	-	-	-	-	-	-	-	-	-	-	-	-	-	-	-	-	-	-	-	-	-	-	-	-	-	-	-
jgi|Botrbrau1|18437|Bobra.0072s0025.1	M	L	R	S	Q	M	A	G	R	L	-	I	G	I	Q	I	A	-	-	-	-	-	-	-	-	-	-	-	-	-	-	-	-	-	-	-	-	-	-	-	-	-	-	-	-	-	-	-	-
jgi|Caulen1|91263|g6499.t1	V	L	K	E	Q	M	L	S	R	L	M	I	S	A	D	E	S	-	-	-	-	-	-	-	-	-	-	-	-	-	-	-	-	-	-	-	-	-	-	-	-	-	-	-	-	-	-	-	-
jgi|Caulen1|93918|g8504.t1	V	L	K	E	Q	M	L	S	R	L	I	I	S	A	E	Q	S	-	-	-	-	-	-	-	-	-	-	-	-	-	-	-	-	-	-	-	-	-	-	-	-	-	-	-	-	-	-	-	-
jgi|Chleu1|8914|rna-CEUSTIGMA g6995.t1	M	L	R	H	Q	M	L	S	R	L	-	M	A	K	V	A	A	Q	P	P	A	D	T	R	M	S	E	D	-	-	-	-	-	-	-	-	-	-	-	-	-	-	-	-	-	-	-	-	-
jgi|ChlNC64A 1|136376|IGS.gm 16 00099	M	L	R	C	L	M	T	S	R	L	-	V	T	A	P	L	S	-	-	-	-	-	-	-	-	-	-	-	-	-	-	-	-	-	-	-	-	-	-	-	-	-	-	-	-	-	-	-	-
jgi|Chloso1602 1|3237|rna-gnl|WGS:LHPG|mrna.C2E21 7573	L	L	R	C	L	M	V	G	R	L	-	A	T	A	Q	L	S	-	-	-	-	-	-	-	-	-	-	-	-	-	-	-	-	-	-	-	-	-	-	-	-	-	-	-	-	-	-	-	-
jgi|Chlre5 6|6128|Cre14.g611750.t1.1	M	L	R	T	Q	M	L	A	R	L	-	V	A	V	A	G	P	R	Q	Q	Q	Q	Q	Q	Q	Q	Q	Q	Q	Q	Q	Q	Q	Q	Q	Q	Q	Q	Q	Q	Q	Q	Q	Q	Q	G	D	S	D
jgi|Chlre5 6|7610|Cre16.g678808.t1.1	M	M	R	E	Q	M	L	A	R	L	-	M	A	V	A	A	G	-	-	-	-	-	-	-	-	-	-	-	-	-	-	-	-	-	-	-	-	-	-	-	-	-	-	-	-	-	-	-	-
jgi|Chrzof1|12547|UNPLg00498.t1	I	M	R	Q	Q	L	V	L	R	L	-	M	A	A	S	A	T	-	-	-	-	-	-	-	-	-	-	-	-	-	-	-	-	-	-	-	-	-	-	-	-	-	-	-	-	-	-	-	-
jgi|Chrzof1|13249|Cz07g26030.t1	M	M	R	Q	Q	L	V	L	R	L	-	M	A	A	P	K	-	-	-	-	-	-	-	-	-	-	-	-	-	-	-	-	-	-	-	-	-	-	-	-	-	-	-	-	-	-	-	-	-
jgi|Gonpec1|10004|rna10079	M	M	R	E	Q	M	L	A	R	L	-	M	A	V	A	A	A	-	-	-	-	-	-	-	-	-	-	-	-	-	-	-	-	-	-	-	-	-	-	-	-	-	-	-	-	-	-	-	-
jgi|Picre1|32651|NNA 007997.t1	L	V	R	S	Q	L	V	G	R	L	-	L	V	A	P	L	S	-	-	-	-	-	-	-	-	-	-	-	-	-	-	-	-	-	-	-	-	-	-	-	-	-	-	-	-	-	-	-	-
jgi|Picsp 1|2572|NSC 00803-R1 wd-40 repeat protein	L	L	R	S	Q	L	V	G	R	L	-	L	L	A	P	L	S	-	-	-	-	-	-	-	-	-	-	-	-	-	-	-	-	-	-	-	-	-	-	-	-	-	-	-	-	-	-	-	-
jgi|Rapsub1|11103|Rsub 10787	M	A	R	R	Q	L	V	L	R	T	-	M	A	A	A	G	-	-	-	-	-	-	-	-	-	-	-	-	-	-	-	-	-	-	-	-	-	-	-	-	-	-	-	-	-	-	-	-	-
jgi|Sceobl1|19701|snap masked-scaffold 312-processed-gene-0.79-mRNA-1	-	-	-	-	-	-	-	-	-	-	-	-	-	-	-	-	-	-	-	-	-	-	-	-	-	-	-	-	-	-	-	-	-	-	-	-	-	-	-	-	-	-	-	-	-	-	-	-	-
jgi|Sceobl1|6239|snap masked-scaffold 141-processed-gene-1.78-mRNA-1	M	M	R	H	Q	L	V	L	R	L	-	M	A	A	A	R	A	A	A	A	K	A	D	N	A	A	G	H	D	A	A	A	A	A	S	G	A	N	A	A	G	W	A	Q	A	Q	R	N	A
jgi|Sobl393 1|13893|SZX79012.1	M	M	R	H	Q	L	V	L	R	L	-	M	A	A	A	R	A	A	A	A	K	A	D	S	A	A	G	H	D	A	A	A	A	A	S	G	A	N	A	A	G	W	A	Q	A	Q	R	N	A
jgi|Tetstr1|421388|TSEL 012356.t1	M	L	G	V	Q	M	A	S	R	L	V	A	H	V	S	Q	-	-	-	-	-	-	-	-	-	-	-	-	-	-	-	-	-	-	-	-	-	-	-	-	-	-	-	-	-	-	-	-	-
jgi|Tetstr1|435748|TSEL 024643.t1	V	L	P	A	Q	M	I	G	R	L	L	A	M	Q	S	Q	Y	-	-	-	-	-	-	-	-	-	-	-	-	-	-	-	-	-	-	-	-	-	-	-	-	-	-	-	-	-	-	-	-
jgi|Tetstr1|448520|TSEL 035785.t1	L	L	C	T	Q	A	S	C	R	L	-	L	S	Q	R	A	-	-	-	-	-	-	Q	H	-	-	-	-	-	-	-	-	-	-	-	-	-	-	-	-	-	-	-	-	-	-	-	-	-
jgi|Tetstr1|453734|TSEL 040687.t1	V	L	P	A	Q	M	I	G	R	L	L	A	M	Q	S	Q	Y	-	-	-	-	-	-	-	-	-	-	-	-	-	-	-	-	-	-	-	-	-	-	-	-	-	-	-	-	-	-	-	-
jgi|TrebA12 1|3921|rna-gnl|WGS:VXIU|FRX49 06295-mRNA-1 mrna FRX49 06295	T	L	R	P	Q	M	V	G	R	L	-	M	A	A	H	H	S	-	-	-	-	-	-	-	-	-	-	-	-	-	-	-	-	-	-	-	-	-	-	-	-	-	-	-	-	-	-	-	-
jgi|Volca2 1|6697|Vocar.0023s0015.1	M	M	R	E	Q	M	L	A	R	L	-	M	A	V	A	A	G	-	-	-	-	-	-	-	-	-	-	-	-	-	-	-	-	-	-	-	-	-	-	-	-	-	-	-	-	-	-	-	-
jgi|Mesvir1|19684|Mv09954-RA.1	R	L	P	G	Q	L	V	G	R	L	G	T	V	V	C	A	G	-	-	-	-	-	-	-	-	-	-	-	-	-	-	-	-	-	-	-	-	-	-	-	-	-	-	-	-	-	-	-	-
tr|A0A369RV93|A0A369RV93 9METZ Apoptotic protease-activating factor 1 OS Trichoplax sp. H2 OX 287889 GN TrispH2 007812 PE 4 SV 1	-	-	-	-	-	-	L	A	Q	L	S	L	S	K	T	-	-	-	-	-	-	-	-	-	-	-	-	-	-	-	-	-	-	-	-	-	-	-	-	-	-	-	-	-	-	-	-	-	-
tr|A0A2B4SA85|A0A2B4SA85 STYPI Apoptotic protease-activating factor 1 OS Stylophora pistillata OX 50429 GN apaf1 PE 4 SV 1	-	-	-	-	-	-	L	I	Q	M	G	L	S	E	S	R	-	-	-	-	-	-	-	-	-	-	-	-	-	-	-	-	-	-	-	-	-	-	-	-	-	-	-	-	-	-	-	-	-
tr|A0A235IQ43|A0A235IQ43 9NOSO WD REPEATS REGION domain-containing protein OS Nostoc sp. Peltigera membranacea cyanobiont 232 OX 2014531 GN CDG79 36525 PE 4 SV 1	Q	L	A	S	Q	L	H	G	R	L	-	L	Y	Q	Q	M	S	-	-	-	-	-	-	-	-	-	-	-	-	-	-	-	-	-	-	-	-	-	-	-	-	-	-	-	-	-	-	-	-
tr|A0A1Z4M7A7|A0A1Z4M7A7 MICDP WD repeat protein OS Fremyella diplosiphon NIES-3275 OX 1973485 GN NIES3275 13750 PE 4 SV 1	Q	L	A	G	Q	L	L	G	R	L	-	L	G	F	A	R	-	-	-	-	-	-	-	-	-	-	-	-	-	-	-	-	-	-	-	-	-	-	-	-	-	-	-	-	-	-	-	-	-
sp|O14727|APAF HUMAN Apoptotic protease-activating factor 1 OS Homo sapiens OX 9606 GN APAF1 PE 1 SV 2	-	-	-	-	-	-	I	V	Q	L	G	L	C	E	P	E	-	-	-	-	-	-	-	-	-	-	-	-	-	-	-	-	-	-	-	-	-	-	-	-	-	-	-	-	-	-	-	-	-
tr|A0A1Z4FQM5|A0A1Z4FQM5 9CYAN WD repeat protein OS Calothrix sp. NIES-2098 OX 1954171 GN NIES2098 06590 PE 4 SV 1	Q	L	P	G	Q	L	L	G	R	L	-	L	G	F	E	R	-	-	-	-	-	-	-	-	-	-	-	-	-	-	-	-	-	-	-	-	-	-	-	-	-	-	-	-	-	-	-	-	-
jgi|Chocri1|2857|XM 005715410.1	F	Q	I	C	T	R	L	V	H	V	Q	N	M	S	S	V	R	-	-	-	-	-	-	-	-	-	-	-	-	-	-	-	-	-	-	-	-	-	-	-	-	-	-	-	-	-	-	-	-
jgi|Chocri1|3521|XM 005715388.1	E	V	W	F	Q	L	H	A	R	L	-	I	D	V	A	D	H	-	-	-	-	-	-	-	-	-	-	-	-	-	-	-	-	-	-	-	-	-	-	-	-	-	-	-	-	-	-	-	-
jgi|Graco1|9610|PXF45037.1 tr1	E	V	W	Y	Q	L	Y	G	R	L	-	V	S	F	K	E	-	-	-	-	-	-	-	-	-	-	-	-	-	-	-	-	-	-	-	-	-	-	-	-	-	-	-	-	-	-	-	-	-
jgi|Graco1|9625|PXF45022.1 tr1	E	V	W	F	Q	L	H	G	R	L	L	L	H	A	T	K	-	-	-	-	-	-	-	-	-	-	-	-	-	-	-	-	-	-	-	-	-	-	-	-	-	-	-	-	-	-	-	-	-
Q00808 delta 1-830	-	-	-	-	-	-	-	-	-	-	-	-	-	-	-	-	-	-	-	-	-	-	-	-	-	-	-	-	-	-	-	-	-	-	-	-	-	-	-	-	-	-	-	-	-	-	-	-	-
jgi|Ulvmu1|6947|UM033 0004.1	V	A	S	N	F	R	S	V	S	S	I	R	G	S	S	S	A	P	T	-	-	-	-	-	-	-	P	V	-	-	-	-	-	-	-	-	-	-	-	-	-	-	-	-	-	-	-	-	-
jgi|Astpho2|2441|Aster-05689	A	P	G	P	E	S	V	C	-	-	-	-	-	-	-	-	-	-	-	-	-	-	-	-	-	-	-	-	-	-	-	-	-	-	-	-	-	-	-	-	-	-	-	-	-	-	-	-	-
jgi|Auxeprot1|1644|XM 011401304.1	P	A	S	-	-	P	V	E	G	G	G	-	-	-	-	-	-	-	-	-	-	-	-	-	-	-	V	R	-	-	-	-	-	-	-	-	-	-	-	-	-	-	-	-	-	-	-	-	-
jgi|Botrbrau1|18437|Bobra.0072s0025.1	D	C	R	-	-	-	-	-	-	-	V	-	-	-	-	-	-	-	-	-	-	-	-	-	-	-	R	-	-	-	-	-	-	-	-	-	-	-	-	-	-	-	-	-	-	-	-	-	-
jgi|Caulen1|91263|g6499.t1	V	P	Y	-	-	R	R	S	K	S	M	-	-	-	-	-	-	-	-	-	-	-	-	-	-	-	P	V	-	-	-	-	-	-	-	-	-	-	-	-	-	-	-	-	-	-	-	-	-
jgi|Caulen1|93918|g8504.t1	V	S	Y	-	-	R	R	S	K	S	M	-	-	-	-	-	-	-	-	-	-	-	-	-	-	-	P	V	-	-	-	-	-	-	-	-	-	-	-	-	-	-	-	-	-	-	-	-	-
jgi|Chleu1|8914|rna-CEUSTIGMA g6995.t1	G	V	L	-	-	S	A	G	Q	-	H	-	-	-	-	-	-	-	-	-	-	-	-	-	-	-	L	V	-	-	-	-	-	-	-	-	-	-	-	-	-	-	-	-	-	-	-	-	-
jgi|ChlNC64A 1|136376|IGS.gm 16 00099	S	R	Q	-	-	A	L	L	S	G	L	-	-	-	-	-	-	-	-	-	-	-	-	-	-	-	P	R	-	-	-	-	-	-	-	-	-	-	-	-	-	-	-	-	-	-	-	-	-
jgi|Chloso1602 1|3237|rna-gnl|WGS:LHPG|mrna.C2E21 7573	G	R	A	-	-	A	L	H	A	Y	L	-	-	-	-	-	-	-	-	-	-	-	-	-	-	-	P	R	-	-	-	-	-	-	-	-	-	-	-	-	-	-	-	-	-	-	-	-	-
jgi|Chlre5 6|6128|Cre14.g611750.t1.1	S	I	I	-	-	T	T	G	G	R	R	-	-	-	-	-	-	-	-	-	-	-	-	-	-	-	A	R	-	-	-	-	-	-	-	-	-	-	-	-	-	-	-	-	-	-	-	-	-
jgi|Chlre5 6|7610|Cre16.g678808.t1.1	G	M	L	-	-	A	V	N	S	-	R	-	-	-	-	-	-	-	-	-	-	-	-	-	-	-	L	L	-	-	-	-	-	-	-	-	-	-	-	-	-	-	-	-	-	-	-	-	-
jgi|Chrzof1|12547|UNPLg00498.t1	A	A	Q	-	-	P	P	T	P	K	Q	P	-	-	-	-	-	-	-	-	-	-	-	-	-	-	P	M	-	-	-	-	-	-	-	-	-	-	-	-	-	-	-	-	-	-	-	-	-
jgi|Chrzof1|13249|Cz07g26030.t1	A	E	L	-	-	A	L	V	P	G	M	S	-	-	-	-	-	-	-	-	-	-	-	-	-	-	I	P	-	-	-	-	-	-	-	-	-	-	-	-	-	-	-	-	-	-	-	-	-
jgi|Gonpec1|10004|rna10079	G	M	L	-	-	A	I	D	S	R	L	L	-	-	-	-	-	-	-	-	-	-	-	-	-	-	-	-	-	-	-	-	-	-	-	-	-	-	-	-	-	-	-	-	-	-	-	-	-
jgi|Picre1|32651|NNA 007997.t1	L	A	A	-	-	H	S	E	S	I	I	-	-	-	-	-	-	-	-	-	-	-	-	-	-	-	-	-	-	-	-	-	-	-	-	-	-	-	-	-	-	-	-	-	-	-	-	-	-
jgi|Picsp 1|2572|NSC 00803-R1 wd-40 repeat protein	V	E	D	-	-	C	P	P	-	-	-	-	-	-	-	-	-	-	-	-	-	-	-	-	-	-	-	-	-	-	-	-	-	-	-	-	-	-	-	-	-	-	-	-	-	-	-	-	-
jgi|Rapsub1|11103|Rsub 10787	G	A	S	-	-	P	P	P	G	P	A	A	A	G	A	A	G	G	A	A	A	V	L	-	-	-	-	-	-	-	-	-	-	-	-	-	-	-	-	-	-	-	-	-	-	-	-	-	-
jgi|Sceobl1|19701|snap masked-scaffold 312-processed-gene-0.79-mRNA-1	-	-	-	-	-	-	-	-	-	-	-	-	-	-	-	-	-	-	-	-	-	-	-	-	-	-	-	-	-	-	-	-	-	-	-	-	-	-	-	-	-	-	-	-	-	-	-	-	-
jgi|Sceobl1|6239|snap masked-scaffold 141-processed-gene-1.78-mRNA-1	A	S	L	-	-	L	L	P	P	Q	Q	Q	Y	A	A	L	Q	P	E	Q	Q	Q	Q	L	-	-	P	P	-	-	-	-	-	-	-	-	-	-	-	-	-	-	-	-	-	-	-	-	-
jgi|Sobl393 1|13893|SZX79012.1	A	S	L	-	-	L	L	P	P	P	Q	Q	Y	A	A	L	Q	P	E	Q	Q	Q	Q	Q	Q	L	P	P	-	-	-	-	-	-	-	-	-	-	-	-	-	-	-	-	-	-	-	-	-
jgi|Tetstr1|421388|TSEL 012356.t1	T	Y	S	Q	G	T	V	-	-	-	-	-	-	-	-	-	-	-	-	-	-	-	-	-	-	-	-	-	-	-	-	-	-	-	-	-	-	-	-	-	-	-	-	-	-	-	-	-	-
jgi|Tetstr1|435748|TSEL 024643.t1	K	Y	S	-	-	G	R	R	T	G	G	E	G	Q	L	S	K	K	H	R	Y	L	R	K	G	K	P	A	G	S	A	G	E	L	A	R	K	G	S	V	E	L	L	A	K	V	S	G	S
jgi|Tetstr1|448520|TSEL 035785.t1	S	G	D	-	-	G	V	P	T	M	S	A	G	-	-	-	-	-	-	-	-	-	-	-	-	-	P	A	-	-	-	-	-	-	-	-	-	-	-	-	-	-	-	-	-	-	-	-	-
jgi|Tetstr1|453734|TSEL 040687.t1	K	Y	S	-	-	G	R	R	T	G	G	E	G	Q	L	S	K	K	H	R	Y	L	R	K	G	K	P	A	G	S	A	G	E	L	A	R	K	G	S	V	E	L	L	A	K	V	S	G	S
jgi|TrebA12 1|3921|rna-gnl|WGS:VXIU|FRX49 06295-mRNA-1 mrna FRX49 06295	S	N	I	-	-	-	-	-	-	-	-	-	-	-	-	-	-	-	-	-	-	-	-	-	-	-	T	K	-	-	-	-	-	-	-	-	-	-	-	-	-	-	-	-	-	-	-	-	-
jgi|Volca2 1|6697|Vocar.0023s0015.1	S	M	L	-	-	A	A	N	S	R	L	L	-	-	-	-	-	-	-	-	-	-	-	-	-	-	-	-	-	-	-	-	-	-	-	-	-	-	-	-	-	-	-	-	-	-	-	-	-
jgi|Mesvir1|19684|Mv09954-RA.1	E	A	W	-	-	A	G	D	T	-	-	-	-	-	-	-	-	-	-	-	-	-	-	-	-	-	-	-	-	-	-	-	-	-	-	-	-	-	-	-	-	-	-	-	-	-	-	-	-
tr|A0A369RV93|A0A369RV93 9METZ Apoptotic protease-activating factor 1 OS Trichoplax sp. H2 OX 287889 GN TrispH2 007812 PE 4 SV 1	D	T	S	-	-	-	-	-	-	-	-	-	-	-	-	-	-	-	-	-	-	-	-	-	-	-	-	-	-	-	-	-	-	-	-	-	-	-	-	-	-	-	-	-	-	-	-	-	-
tr|A0A2B4SA85|A0A2B4SA85 STYPI Apoptotic protease-activating factor 1 OS Stylophora pistillata OX 50429 GN apaf1 PE 4 SV 1	A	I	Q	-	-	A	Q	G	D	G	N	-	-	-	-	-	-	-	-	-	-	-	-	-	-	-	-	-	-	-	-	-	-	-	-	-	-	-	-	-	-	-	-	-	-	-	-	-	-
tr|A0A235IQ43|A0A235IQ43 9NOSO WD REPEATS REGION domain-containing protein OS Nostoc sp. Peltigera membranacea cyanobiont 232 OX 2014531 GN CDG79 36525 PE 4 SV 1	-	-	-	-	-	-	-	-	-	-	-	-	-	-	-	-	-	-	-	-	-	-	-	-	-	-	-	-	-	-	-	-	-	-	-	-	-	-	-	-	-	-	-	-	-	-	-	-	-
tr|A0A1Z4M7A7|A0A1Z4M7A7 MICDP WD repeat protein OS Fremyella diplosiphon NIES-3275 OX 1973485 GN NIES3275 13750 PE 4 SV 1	-	-	-	-	-	-	-	-	-	-	-	-	-	-	-	-	-	-	-	-	-	-	-	-	-	-	-	-	-	-	-	-	-	-	-	-	-	-	-	-	-	-	-	-	-	-	-	-	-
sp|O14727|APAF HUMAN Apoptotic protease-activating factor 1 OS Homo sapiens OX 9606 GN APAF1 PE 1 SV 2	A	K	Q	-	-	E	V	D	N	G	-	-	-	-	-	-	-	-	-	-	-	-	-	-	-	-	-	-	-	-	-	-	-	-	-	-	-	-	-	-	-	-	-	-	-	-	-	-	-
tr|A0A1Z4FQM5|A0A1Z4FQM5 9CYAN WD repeat protein OS Calothrix sp. NIES-2098 OX 1954171 GN NIES2098 06590 PE 4 SV 1	-	-	-	-	-	-	-	-	-	-	-	-	-	-	-	-	-	-	-	-	-	-	-	-	-	-	-	-	-	-	-	-	-	-	-	-	-	-	-	-	-	-	-	-	-	-	-	-	-
jgi|Chocri1|2857|XM 005715410.1	V	R	Q	-	-	-	-	-	-	-	-	-	-	-	-	-	-	-	-	-	-	-	-	-	-	-	-	-	-	-	-	-	-	-	-	-	-	-	-	-	-	-	-	-	-	-	-	-	-
jgi|Chocri1|3521|XM 005715388.1	P	-	-	-	-	-	-	-	-	-	-	-	-	-	-	-	-	-	-	-	-	-	-	-	-	-	-	-	-	-	-	-	-	-	-	-	-	-	-	-	-	-	-	-	-	-	-	-	-
jgi|Graco1|9610|PXF45037.1 tr1	I	E	E	-	-	H	A	K	-	-	-	-	-	-	-	-	-	-	-	-	-	-	-	-	-	-	R	P	-	-	-	-	-	-	-	-	-	-	-	-	-	-	-	-	-	-	-	-	-
jgi|Graco1|9625|PXF45022.1 tr1	P	-	-	-	-	-	-	-	-	-	-	-	-	-	-	-	-	-	-	-	-	-	-	-	-	-	-	-	-	-	-	-	-	-	-	-	-	-	-	-	-	-	-	-	-	-	-	-	-
Q00808 delta 1-830	-	-	-	-	-	-	-	-	-	-	-	-	-	-	-	-	-	-	-	-	-	-	-	-	-	-	-	-	-	-	-	-	-	-	-	-	-	-	-	-	-	-	-	-	-	-	-	-	-
jgi|Ulvmu1|6947|UM033 0004.1	V	D	G	V	V	R	V	F	D	L	H	I	G	S	V	T	T	E	-	-	L	S	N	K	T	K	A	-	-	-	-	-	-	-	-	-	-	-	P	L	T	H	L	E	-	P	A	G	K
jgi|Astpho2|2441|Aster-05689	T	D	G	T	A	R	V	W	D	M	E	I	G	D	C	V	L	M	-	-	L	E	G	H	Q	G	-	-	-	-	-	-	-	-	-	-	-	-	P	V	T	D	L	A	-	A	S	S	D
jgi|Auxeprot1|1644|XM 011401304.1	A	D	G	L	V	H	V	W	D	Q	E	I	G	D	C	V	L	S	-	-	M	Q	G	H	I	G	-	-	-	-	-	-	-	-	-	-	-	-	P	I	T	S	M	C	-	L	S	A	D
jgi|Botrbrau1|18437|Bobra.0072s0025.1	A	D	G	T	A	R	V	W	D	L	E	I	G	D	C	M	L	L	-	-	L	D	G	H	E	G	-	-	-	-	-	-	-	-	-	-	-	-	P	V	T	D	M	A	-	V	S	S	T
jgi|Caulen1|91263|g6499.t1	S	D	G	T	L	R	I	W	D	M	E	I	G	D	F	V	L	H	-	-	L	E	N	Q	E	G	-	-	-	-	-	-	-	-	-	-	-	-	S	I	C	C	F	A	-	V	A	K	D
jgi|Caulen1|93918|g8504.t1	S	D	G	T	I	R	V	W	D	M	E	I	G	D	F	I	L	K	-	-	L	D	D	H	G	G	-	-	-	-	-	-	-	-	-	-	-	-	P	V	S	C	F	A	-	L	S	K	D
jgi|Chleu1|8914|rna-CEUSTIGMA g6995.t1	E	D	G	I	A	Q	V	W	D	M	N	V	G	D	C	V	M	Q	-	-	L	A	R	D	K	-	-	-	-	-	-	-	-	-	-	-	-	-	P	L	T	D	V	S	-	I	S	P	D
jgi|ChlNC64A 1|136376|IGS.gm 16 00099	S	D	G	T	A	R	V	W	D	L	D	I	G	D	C	V	L	L	-	-	L	E	G	H	A	G	-	-	-	-	-	-	-	-	-	-	-	-	P	I	T	D	M	A	-	I	T	S	D
jgi|Chloso1602 1|3237|rna-gnl|WGS:LHPG|mrna.C2E21 7573	T	D	G	T	A	R	V	W	D	L	D	I	G	D	C	V	L	L	-	-	L	E	G	H	A	G	-	-	-	-	-	-	-	-	-	-	-	-	P	I	N	D	M	A	-	I	T	S	D
jgi|Chlre5 6|6128|Cre14.g611750.t1.1	D	D	G	S	A	Q	L	W	D	L	N	V	G	D	C	V	L	R	-	-	L	E	L	G	Q	-	-	-	-	-	-	-	-	-	-	-	-	-	R	L	A	A	G	C	-	F	T	P	N
jgi|Chlre5 6|7610|Cre16.g678808.t1.1	E	D	G	T	A	Q	V	W	D	M	N	I	G	D	C	V	M	Q	-	-	L	A	R	D	A	-	-	-	-	-	-	-	-	-	-	-	-	-	P	L	T	A	V	G	-	L	T	P	D
jgi|Chrzof1|12547|UNPLg00498.t1	D	D	G	Y	I	N	V	W	N	M	D	L	G	D	C	V	M	Q	-	-	L	R	R	R	N	P	S	T	T	S	-	-	-	-	-	-	-	-	P	I	T	C	M	A	-	I	T	P	D
jgi|Chrzof1|13249|Cz07g26030.t1	D	D	G	A	V	H	V	W	D	M	D	I	G	D	C	V	M	Q	-	-	L	Q	H	G	T	R	G	S	S	P	-	-	-	-	-	-	-	-	A	I	S	C	M	A	-	I	T	P	D
jgi|Gonpec1|10004|rna10079	D	D	G	S	A	Q	V	W	D	M	N	I	G	D	C	V	M	Q	-	-	L	A	R	E	A	-	-	-	-	-	-	-	-	-	-	-	-	-	P	L	T	A	V	G	-	V	T	P	D
jgi|Picre1|32651|NNA 007997.t1	A	D	G	T	M	R	V	W	D	L	E	I	G	D	C	I	L	E	-	-	I	Q	A	H	Q	G	-	-	-	-	-	-	-	-	-	-	-	-	P	I	T	D	M	R	-	V	T	A	D
jgi|Picsp 1|2572|NSC 00803-R1 wd-40 repeat protein	S	D	G	T	A	R	V	W	D	L	E	I	G	D	C	M	L	Q	-	-	I	S	G	H	A	G	-	-	-	-	-	-	-	-	-	-	-	-	P	I	T	S	M	A	-	I	T	G	D
jgi|Rapsub1|11103|Rsub 10787	D	D	G	A	V	Q	I	W	D	M	D	I	G	D	C	V	M	Q	-	-	L	R	R	Q	L	P	P	G	A	P	A	P	-	-	-	-	-	-	G	L	T	A	L	A	-	V	T	P	D
jgi|Sceobl1|19701|snap masked-scaffold 312-processed-gene-0.79-mRNA-1	V	E	S	D	I	T	V	W	D	M	D	I	G	D	C	V	M	Q	-	-	L	R	P	P	D	V	P	G	S	P	T	G	A	A	P	A	P	V	P	L	T	A	L	A	-	V	T	G	D
jgi|Sceobl1|6239|snap masked-scaffold 141-processed-gene-1.78-mRNA-1	D	D	G	T	V	Q	L	R	P	P	D	A	P	G	S	P	T	G	-	-	A	A	P	A	P	V	-	-	-	-	-	-	-	-	-	-	-	-	P	L	T	A	L	A	-	V	T	G	D
jgi|Sobl393 1|13893|SZX79012.1	D	D	G	T	V	Q	V	W	D	M	D	I	G	D	C	V	M	Q	-	-	L	R	P	P	D	V	P	G	S	P	T	G	A	A	P	A	P	V	P	L	T	T	L	A	-	V	T	G	D
jgi|Tetstr1|421388|TSEL 012356.t1	T	D	K	T	A	R	V	W	D	L	A	S	G	A	L	R	T	V	-	-	L	E	G	H	T	D	-	-	-	-	-	-	-	-	-	-	-	-	H	I	T	D	A	A	L	V	S	Q	E
jgi|Tetstr1|435748|TSEL 024643.t1	A	D	G	S	T	C	V	W	D	M	E	I	G	D	C	V	L	L	-	-	L	E	G	S	S	-	-	-	-	-	-	-	-	-	-	-	-	-	P	V	T	C	V	G	-	L	S	L	N
jgi|Tetstr1|448520|TSEL 035785.t1	E	G	R	V	S	R	L	W	D	V	A	T	G	G	C	T	R	V	-	-	L	E	G	F	K	D	-	-	-	-	-	-	-	-	-	-	-	-	S	L	M	N	G	A	-	L	S	P	D
jgi|Tetstr1|453734|TSEL 040687.t1	A	D	G	S	T	C	V	W	D	M	E	I	G	D	C	V	L	L	-	-	L	E	G	S	S	-	-	-	-	-	-	-	-	-	-	-	-	-	P	V	T	C	V	G	-	L	S	L	N
jgi|TrebA12 1|3921|rna-gnl|WGS:VXIU|FRX49 06295-mRNA-1 mrna FRX49 06295	V	D	G	S	A	R	V	W	D	M	E	I	G	D	C	V	L	L	-	-	M	E	G	H	T	A	-	-	-	-	-	-	-	-	-	-	-	-	G	V	T	D	L	A	-	V	A	N	E
jgi|Volca2 1|6697|Vocar.0023s0015.1	E	D	G	S	A	Q	V	W	D	M	N	I	G	D	C	V	M	H	-	-	L	A	R	G	A	-	-	-	-	-	-	-	-	-	-	-	-	-	P	L	T	A	V	G	-	I	T	P	D
jgi|Mesvir1|19684|Mv09954-RA.1	W	D	G	S	L	R	V	W	R	M	V	V	G	G	A	M	F	E	R	C	L	E	T	F	A	K	-	-	-	-	-	-	-	-	-	-	-	-	D	V	L	K	V	V	-	T	V	G	T
tr|A0A369RV93|A0A369RV93 9METZ Apoptotic protease-activating factor 1 OS Trichoplax sp. H2 OX 287889 GN TrispH2 007812 PE 4 SV 1	W	D	G	I	I	K	V	W	D	P	I	S	T	A	V	F	V	Q	-	-	F	H	G	V	H	-	-	-	-	-	-	-	-	-	-	-	-	-	K	I	S	C	C	C	-	F	S	P	N
tr|A0A2B4SA85|A0A2B4SA85 STYPI Apoptotic protease-activating factor 1 OS Stylophora pistillata OX 50429 GN apaf1 PE 4 SV 1	A	D	K	T	V	K	V	W	E	G	Q	S	G	K	E	L	L	S	-	-	M	T	S	H	T	D	-	-	-	-	-	-	-	-	-	-	-	-	A	V	Y	C	C	T	-	F	S	T	D
tr|A0A235IQ43|A0A235IQ43 9NOSO WD REPEATS REGION domain-containing protein OS Nostoc sp. Peltigera membranacea cyanobiont 232 OX 2014531 GN CDG79 36525 PE 4 SV 1	N	D	N	T	L	K	V	W	N	L	T	T	G	E	E	L	F	T	-	-	L	T	G	H	N	S	-	-	-	-	-	-	-	-	-	-	-	-	S	V	T	S	V	A	-	V	T	P	D
tr|A0A1Z4M7A7|A0A1Z4M7A7 MICDP WD repeat protein OS Fremyella diplosiphon NIES-3275 OX 1973485 GN NIES3275 13750 PE 4 SV 1	H	D	T	T	L	K	V	W	N	W	K	T	G	E	L	L	R	T	-	-	L	A	G	H	S	N	-	-	-	-	-	-	-	-	-	-	-	-	L	V	N	A	I	A	-	L	N	P	D
sp|O14727|APAF HUMAN Apoptotic protease-activating factor 1 OS Homo sapiens OX 9606 GN APAF1 PE 1 SV 2	A	D	K	T	L	Q	V	F	K	A	E	T	G	E	K	L	L	E	-	-	I	K	A	H	E	D	-	-	-	-	-	-	-	-	-	-	-	-	E	V	L	C	C	A	-	F	S	T	D
tr|A0A1Z4FQM5|A0A1Z4FQM5 9CYAN WD repeat protein OS Calothrix sp. NIES-2098 OX 1954171 GN NIES2098 06590 PE 4 SV 1	A	D	K	T	L	K	V	W	N	W	Q	T	G	E	L	L	R	T	-	-	L	T	D	H	S	N	-	-	-	-	-	-	-	-	-	-	-	-	S	V	K	A	V	A	-	L	T	P	D
jgi|Chocri1|2857|XM 005715410.1	Q	R	G	A	V	L	V	-	D	L	E	K	G	A	I	E	N	V	L	S	T	C	E	Y	G	K	-	-	-	-	-	-	-	-	-	-	-	-	E	V	I	E	S	V	E	V	N	E	G
jgi|Chocri1|3521|XM 005715388.1	-	-	-	N	I	L	I	W	G	R	S	A	K	G	A	F	V	D	T	F	V	S	G	-	-	-	-	-	-	-	-	-	-	-	-	-	-	-	E	L	K	E	S	S	T	L	Q	R	Q
jgi|Graco1|9610|PXF45037.1 tr1	Q	G	T	E	L	R	L	W	K	R	R	T	D	A	S	E	K	V	A	D	L	S	N	P	F	Q	R	P	-	-	-	-	-	-	-	-	-	-	S	A	V	D	I	V	S	F	S	K	D
jgi|Graco1|9625|PXF45022.1 tr1	D	D	E	T	W	I	S	W	R	F	E	Y	D	D	K	R	M	G	-	-	V	S	K	H	T	-	-	-	-	-	-	-	-	-	-	-	-	-	R	A	S	G	V	C	-	-	-	-	E
Q00808 delta 1-830	D	D	K	T	I	K	I	W	D	T	A	S	G	T	G	T	Q	T	-	-	L	E	G	H	G	G	-	-	-	-	-	-	-	-	-	-	-	-	S	V	W	S	V	A	-	F	S	P	D
jgi|Ulvmu1|6947|UM033 0004.1	-	-	I	G	T	E	S	G	A	V	H	M	F	S	L	-	-	-	-	-	-	-	-	-	-	-	-	-	-	-	-	-	-	-	-	-	-	-	-	M	D	G	T	-	-	-	-	-	-
jgi|Astpho2|2441|Aster-05689	-	-	T	A	S	A	D	G	T	A	R	V	W	D	L	-	-	-	-	-	-	-	-	-	-	-	-	-	-	-	-	-	-	-	-	-	-	-	-	G	S	G	Q	-	-	-	-	-	-
jgi|Auxeprot1|1644|XM 011401304.1	-	-	T	A	A	S	D	G	C	V	Y	A	W	D	L	-	-	-	-	-	-	-	-	-	-	-	-	-	-	-	-	-	-	-	-	-	-	-	-	S	A	A	A	-	-	-	-	-	-
jgi|Botrbrau1|18437|Bobra.0072s0025.1	-	-	T	V	S	S	D	G	T	A	R	T	W	D	L	-	-	-	-	-	-	-	-	-	-	-	-	-	-	-	-	-	-	-	-	-	-	-	-	S	N	G	K	-	-	-	-	-	-
jgi|Caulen1|91263|g6499.t1	-	-	T	S	S	Q	D	M	T	T	R	I	W	S	L	-	-	-	-	-	-	-	-	-	-	-	-	-	-	-	-	-	-	-	-	-	-	-	-	S	Y	G	T	-	-	-	-	-	-
jgi|Caulen1|93918|g8504.t1	-	-	T	S	S	Q	D	M	T	T	R	I	W	S	L	-	-	-	-	-	-	-	-	-	-	-	-	-	-	-	-	-	-	-	-	-	-	-	-	A	Q	G	T	-	-	-	-	-	-
jgi|Chleu1|8914|rna-CEUSTIGMA g6995.t1	-	-	T	V	S	D	D	K	T	A	R	I	W	S	L	-	-	-	-	-	-	-	-	-	-	-	-	-	-	-	-	-	-	-	-	-	-	-	-	A	D	G	L	-	-	-	-	-	-
jgi|ChlNC64A 1|136376|IGS.gm 16 00099	-	-	T	A	S	S	D	G	T	A	R	V	W	D	L	-	-	-	-	-	-	-	-	-	-	-	-	-	-	-	-	-	-	-	-	-	-	-	-	S	S	A	R	-	-	-	-	-	-
jgi|Chloso1602 1|3237|rna-gnl|WGS:LHPG|mrna.C2E21 7573	-	-	T	G	S	T	D	G	T	A	R	V	W	D	L	-	-	-	-	-	-	-	-	-	-	-	-	-	-	-	-	-	-	-	-	-	-	-	-	S	S	A	R	-	-	-	-	-	-
jgi|Chlre5 6|6128|Cre14.g611750.t1.1	-	-	T	A	S	A	D	T	T	A	R	V	W	D	L	A	C	T	L	P	-	-	-	-	-	-	-	-	-	-	-	-	-	-	-	-	-	-	-	G	G	G	S	G	-	-	-	-	-
jgi|Chlre5 6|7610|Cre16.g678808.t1.1	-	-	T	A	S	D	D	H	T	A	R	V	W	N	L	-	-	-	-	-	-	-	-	-	-	-	-	-	-	-	-	-	-	-	-	-	-	-	-	A	D	G	S	-	-	-	-	-	-
jgi|Chrzof1|12547|UNPLg00498.t1	-	-	T	T	S	S	D	A	T	A	R	V	W	G	I	-	-	-	-	-	-	-	-	-	-	-	-	-	-	-	-	-	-	-	-	-	-	-	-	A	T	G	A	-	-	-	-	-	-
jgi|Chrzof1|13249|Cz07g26030.t1	-	-	T	T	S	G	D	G	T	A	Q	L	W	G	V	-	-	-	-	-	-	-	-	-	-	-	-	-	-	-	-	-	-	-	-	-	-	-	-	Q	T	G	I	-	-	-	-	-	-
jgi|Gonpec1|10004|rna10079	-	-	T	G	S	D	D	R	T	A	R	V	W	N	L	-	-	-	-	-	-	-	-	-	-	-	-	-	-	-	-	-	-	-	-	-	-	-	-	H	D	G	S	-	-	-	-	-	-
jgi|Picre1|32651|NNA 007997.t1	-	-	T	S	N	A	E	G	V	I	C	M	W	D	L	-	-	-	-	-	-	-	-	-	-	-	-	-	-	-	-	-	-	-	-	-	-	-	-	G	S	A	A	-	-	-	-	-	-
jgi|Picsp 1|2572|NSC 00803-R1 wd-40 repeat protein	-	-	S	S	G	Q	D	K	T	L	R	F	W	D	L	-	-	-	-	-	-	-	-	-	-	-	-	-	-	-	-	-	-	-	-	-	-	-	-	A	S	A	R	-	-	-	-	-	-
jgi|Rapsub1|11103|Rsub 10787	-	-	T	A	S	S	D	G	T	A	K	A	W	S	M	-	-	-	-	-	-	-	-	-	-	-	-	-	-	-	-	-	-	-	-	-	-	-	-	A	D	G	R	-	-	-	-	-	-
jgi|Sceobl1|19701|snap masked-scaffold 312-processed-gene-0.79-mRNA-1	-	-	T	G	G	T	D	R	I	A	K	L	W	S	L	P	A	G	T	P	G	L	T	R	S	G	S	A	A	Y	G	S	P	T	Q	A	G	F	G	G	S	G	S	G	S	G	L	I	G
jgi|Sceobl1|6239|snap masked-scaffold 141-processed-gene-1.78-mRNA-1	-	-	T	G	G	T	D	R	T	A	K	L	W	S	L	P	A	G	T	P	G	L	T	R	S	G	S	A	A	Y	G	S	P	T	Q	A	C	F	G	G	S	G	S	G	G	G	L	I	G
jgi|Sobl393 1|13893|SZX79012.1	-	-	T	G	G	T	D	R	T	A	K	L	W	S	L	P	A	G	T	P	G	L	T	G	S	G	S	A	A	Y	G	S	P	T	Q	A	G	F	G	G	S	G	S	G	G	G	L	I	G
jgi|Tetstr1|421388|TSEL 012356.t1	-	-	T	A	G	D	D	Y	V	G	R	V	W	R	P	-	-	-	-	-	-	-	-	-	-	-	-	-	-	-	-	-	-	-	-	-	-	-	-	S	A	A	S	P	G	D	P	A	G
jgi|Tetstr1|435748|TSEL 024643.t1	-	-	S	G	A	F	N	G	S	V	G	V	W	A	P	-	-	-	-	-	-	-	-	-	-	-	-	-	-	-	-	-	-	-	-	-	-	-	-	A	S	D	K	-	-	-	-	-	-
jgi|Tetstr1|448520|TSEL 035785.t1	-	-	T	A	S	Y	D	H	T	A	A	L	W	S	L	-	-	-	-	-	-	-	-	-	-	-	-	-	-	-	-	-	-	-	-	-	-	-	-	V	D	G	S	-	-	-	-	-	-
jgi|Tetstr1|453734|TSEL 040687.t1	-	-	S	G	A	F	N	G	S	V	G	V	W	A	P	-	-	-	-	-	-	-	-	-	-	-	-	-	-	-	-	-	-	-	-	-	-	-	-	A	S	D	K	-	-	-	-	-	-
jgi|TrebA12 1|3921|rna-gnl|WGS:VXIU|FRX49 06295-mRNA-1 mrna FRX49 06295	-	-	T	A	S	A	D	A	T	G	R	V	W	D	L	-	-	-	-	-	-	-	-	-	-	-	-	-	-	-	-	-	-	-	-	-	-	-	-	H	S	G	Q	-	-	-	-	-	-
jgi|Volca2 1|6697|Vocar.0023s0015.1	-	-	T	G	S	E	D	H	T	G	R	V	W	N	L	-	-	-	-	-	-	-	-	-	-	-	-	-	-	-	-	-	-	-	-	-	-	-	-	H	N	G	E	-	-	-	-	-	-
jgi|Mesvir1|19684|Mv09954-RA.1	-	-	T	A	S	A	D	K	T	V	C	V	W	R	M	-	-	-	-	-	-	-	-	-	-	-	-	-	-	-	-	-	-	-	-	-	-	-	-	T	D	G	A	-	-	-	-	-	-
tr|A0A369RV93|A0A369RV93 9METZ Apoptotic protease-activating factor 1 OS Trichoplax sp. H2 OX 287889 GN TrispH2 007812 PE 4 SV 1	-	-	S	C	S	K	D	K	T	I	R	I	W	D	C	-	-	-	-	-	-	-	-	-	-	-	-	-	-	-	-	-	-	-	-	-	-	-	-	M	N	G	I	-	-	-	-	-	-
tr|A0A2B4SA85|A0A2B4SA85 STYPI Apoptotic protease-activating factor 1 OS Stylophora pistillata OX 50429 GN apaf1 PE 4 SV 1	-	-	S	C	S	A	D	K	T	V	K	V	W	N	S	-	-	-	-	-	-	-	-	-	-	-	-	-	-	-	-	-	-	-	-	-	-	-	-	I	D	G	T	-	-	-	-	-	-
tr|A0A235IQ43|A0A235IQ43 9NOSO WD REPEATS REGION domain-containing protein OS Nostoc sp. Peltigera membranacea cyanobiont 232 OX 2014531 GN CDG79 36525 PE 4 SV 1	-	-	S	A	S	D	D	N	T	L	K	V	W	N	L	-	-	-	-	-	-	-	-	-	-	-	-	-	-	-	-	-	-	-	-	-	-	-	-	T	T	G	K	-	-	-	-	-	-
tr|A0A1Z4M7A7|A0A1Z4M7A7 MICDP WD repeat protein OS Fremyella diplosiphon NIES-3275 OX 1973485 GN NIES3275 13750 PE 4 SV 1	-	-	S	G	S	S	D	K	T	L	K	V	W	N	W	-	-	-	-	-	-	-	-	-	-	-	-	-	-	-	-	-	-	-	-	-	-	-	-	Q	T	G	Q	-	-	-	-	-	-
sp|O14727|APAF HUMAN Apoptotic protease-activating factor 1 OS Homo sapiens OX 9606 GN APAF1 PE 1 SV 2	L	A	T	G	S	S	D	C	F	L	K	L	W	D	L	-	-	-	-	-	-	-	-	-	-	-	-	-	-	-	-	-	-	-	-	-	-	-	-	N	Q	K	E	-	-	-	-	-	-
tr|A0A1Z4FQM5|A0A1Z4FQM5 9CYAN WD repeat protein OS Calothrix sp. NIES-2098 OX 1954171 GN NIES2098 06590 PE 4 SV 1	-	-	S	G	S	A	D	N	T	L	K	V	W	N	W	-	-	-	-	-	-	-	-	-	-	-	-	-	-	-	-	-	-	-	-	-	-	-	-	Q	T	G	E	-	-	-	-	-	-
jgi|Chocri1|2857|XM 005715410.1	-	-	V	G	S	E	D	G	D	V	H	L	L	D	L	-	-	-	-	-	-	-	-	-	-	-	-	-	-	-	-	-	-	-	-	-	-	-	-	K	S	G	R	P	-	-	-	-	-
jgi|Chocri1|3521|XM 005715388.1	-	-	I	I	Y	K	N	G	R	M	E	V	W	D	V	-	-	-	-	-	-	-	-	-	-	-	-	-	-	-	-	-	-	-	-	-	-	-	-	R	K	R	K	-	-	-	-	-	-
jgi|Graco1|9610|PXF45037.1 tr1	-	-	A	A	L	T	N	V	C	I	Y	V	W	E	T	-	-	-	-	-	-	-	-	-	-	-	-	-	-	-	-	-	-	-	-	-	-	-	-	Q	R	G	E	-	-	-	-	-	-
jgi|Graco1|9625|PXF45022.1 tr1	-	-	T	A	H	G	N	G	R	I	V	T	W	N	R	-	-	-	-	-	-	-	-	-	-	-	-	-	-	-	-	-	-	-	-	-	-	-	-	D	T	G	E	M	E	R	E	V	E
Q00808 delta 1-830	-	-	S	G	S	D	D	H	T	I	K	I	W	D	A	-	-	-	-	-	-	-	-	-	-	-	-	-	-	-	-	-	-	-	-	-	-	-	-	A	S	G	T	-	-	-	-	-	-
jgi|Ulvmu1|6947|UM033 0004.1	-	-	-	-	-	-	-	-	-	-	-	-	-	-	-	-	-	-	-	-	-	-	-	-	-	-	-	-	-	-	-	-	-	-	-	-	-	D	L	-	-	-	-	-	-	-	-	P	I
jgi|Astpho2|2441|Aster-05689	-	-	-	-	-	-	-	-	-	-	-	-	-	-	-	-	-	-	-	-	-	-	-	-	-	-	-	-	-	-	-	-	-	-	-	-	-	-	-	-	-	-	-	-	-	-	-	C	E
jgi|Auxeprot1|1644|XM 011401304.1	-	-	-	-	-	-	-	-	-	-	-	-	-	-	-	-	-	-	-	-	-	-	-	-	-	-	-	-	-	-	-	-	-	-	-	-	-	-	-	-	-	-	-	-	-	-	-	T	L
jgi|Botrbrau1|18437|Bobra.0072s0025.1	-	-	-	-	-	-	-	-	-	-	-	-	-	-	-	-	-	-	-	-	-	-	-	-	-	-	-	-	-	-	-	-	-	-	-	-	-	-	-	-	-	-	-	-	-	-	-	C	I
jgi|Caulen1|91263|g6499.t1	-	-	-	-	-	-	-	-	-	-	-	-	-	-	-	-	-	-	-	-	-	-	-	-	-	-	-	-	-	-	-	-	-	-	-	-	-	-	-	-	-	-	-	-	-	-	-	Q	I
jgi|Caulen1|93918|g8504.t1	-	-	-	-	-	-	-	-	-	-	-	-	-	-	-	-	-	-	-	-	-	-	-	-	-	-	-	-	-	-	-	-	-	-	-	-	-	-	-	-	-	-	-	-	-	-	-	L	T
jgi|Chleu1|8914|rna-CEUSTIGMA g6995.t1	-	-	-	-	-	-	-	-	-	-	-	-	-	-	-	-	-	-	-	-	-	-	-	-	-	-	-	-	-	-	-	-	-	-	-	-	-	-	-	-	-	-	-	-	-	-	-	C	L
jgi|ChlNC64A 1|136376|IGS.gm 16 00099	-	-	-	-	-	-	-	-	-	-	-	-	-	-	-	-	-	-	-	-	-	-	-	-	-	-	-	-	-	-	-	-	-	-	-	-	-	-	-	-	-	-	-	-	-	-	-	C	M
jgi|Chloso1602 1|3237|rna-gnl|WGS:LHPG|mrna.C2E21 7573	-	-	-	-	-	-	-	-	-	-	-	-	-	-	-	-	-	-	-	-	-	-	-	-	-	-	-	-	-	-	-	-	-	-	-	-	-	-	-	-	-	-	-	-	-	-	-	C	M
jgi|Chlre5 6|6128|Cre14.g611750.t1.1	G	D	S	D	G	G	G	G	R	G	T	G	G	A	L	R	E	G	K	D	D	E	E	T	W	L	I	W	Q	A	G	G	V	Q	T	K	P	K	A	P	A	E	A	R	R	Q	K	A	L
jgi|Chlre5 6|7610|Cre16.g678808.t1.1	-	-	-	-	-	-	-	-	-	-	-	-	-	-	-	-	-	-	-	-	-	-	-	-	-	-	-	-	-	-	-	-	-	-	-	-	-	-	-	-	-	-	-	-	-	-	-	E	L
jgi|Chrzof1|12547|UNPLg00498.t1	-	-	-	-	-	-	-	-	-	-	-	-	-	-	-	-	-	-	-	-	-	-	-	-	-	-	-	-	-	-	-	-	-	-	-	-	-	-	-	-	-	-	-	-	-	-	-	C	L
jgi|Chrzof1|13249|Cz07g26030.t1	-	-	-	-	-	-	-	-	-	-	-	-	-	-	-	-	-	-	-	-	-	-	-	-	-	-	-	-	-	-	-	-	-	-	-	-	-	-	-	-	-	-	-	-	-	-	-	C	L
jgi|Gonpec1|10004|rna10079	-	-	-	-	-	-	-	-	-	-	-	-	-	-	-	-	-	-	-	-	-	-	-	-	-	-	-	-	-	-	-	-	-	-	-	-	-	-	-	-	-	-	-	-	-	-	-	C	L
jgi|Picre1|32651|NNA 007997.t1	-	-	-	-	-	-	-	-	-	-	-	-	-	-	-	-	-	-	-	-	-	-	-	-	-	-	-	-	-	-	-	-	-	-	-	-	-	-	-	-	-	-	-	-	-	-	-	L	V
jgi|Picsp 1|2572|NSC 00803-R1 wd-40 repeat protein	-	-	-	-	-	-	-	-	-	-	-	-	-	-	-	-	-	-	-	-	-	-	-	-	-	-	-	-	-	-	-	-	-	-	-	-	-	-	-	-	-	-	-	-	-	-	-	L	V
jgi|Rapsub1|11103|Rsub 10787	-	-	-	-	-	-	-	-	-	-	-	-	-	-	-	-	-	-	-	-	-	-	-	-	-	-	-	-	-	-	-	-	-	-	-	-	-	-	-	-	-	-	-	-	-	-	-	P	L
jgi|Sceobl1|19701|snap masked-scaffold 312-processed-gene-0.79-mRNA-1	-	-	-	-	-	-	-	-	-	-	-	-	-	-	-	-	-	-	-	-	-	-	-	-	-	-	-	-	-	-	-	-	-	-	-	-	-	-	-	-	-	-	-	-	-	-	-	C	V
jgi|Sceobl1|6239|snap masked-scaffold 141-processed-gene-1.78-mRNA-1	-	-	-	-	-	-	-	-	-	-	-	-	-	-	-	-	-	-	-	-	-	-	-	-	-	-	-	-	-	-	-	-	-	-	-	-	-	-	-	-	-	-	-	-	-	-	-	C	V
jgi|Sobl393 1|13893|SZX79012.1	-	-	-	-	-	-	-	-	-	-	-	-	-	-	-	-	-	-	-	-	-	-	-	-	-	-	-	-	-	-	-	-	-	-	-	-	-	-	-	-	-	-	-	-	-	-	-	C	V
jgi|Tetstr1|421388|TSEL 012356.t1	-	-	-	-	-	-	-	-	-	-	-	-	-	-	-	-	-	-	-	-	-	-	-	-	-	-	-	-	-	-	-	-	-	-	-	-	-	-	-	-	-	-	-	-	-	-	-	C	R
jgi|Tetstr1|435748|TSEL 024643.t1	-	-	-	-	-	-	-	-	-	-	-	-	-	-	-	-	-	-	-	-	-	-	-	-	-	-	-	-	-	-	-	-	-	-	-	-	-	-	-	-	-	-	-	-	-	-	-	C	R
jgi|Tetstr1|448520|TSEL 035785.t1	-	-	-	-	-	-	-	-	-	-	-	-	-	-	-	-	-	-	-	-	-	-	-	-	-	-	-	-	-	-	-	-	-	-	-	-	-	-	-	-	-	-	-	-	-	-	-	C	L
jgi|Tetstr1|453734|TSEL 040687.t1	-	-	-	-	-	-	-	-	-	-	-	-	-	-	-	-	-	-	-	-	-	-	-	-	-	-	-	-	-	-	-	-	-	-	-	-	-	-	-	-	-	-	-	-	-	-	-	C	R
jgi|TrebA12 1|3921|rna-gnl|WGS:VXIU|FRX49 06295-mRNA-1 mrna FRX49 06295	-	-	-	-	-	-	-	-	-	-	-	-	-	-	-	-	-	-	-	-	-	-	-	-	-	-	-	-	-	-	-	-	-	-	-	-	-	-	-	-	-	-	-	-	-	-	-	C	A
jgi|Volca2 1|6697|Vocar.0023s0015.1	-	-	-	-	-	-	-	-	-	-	-	-	-	-	-	-	-	-	-	-	-	-	-	-	-	-	-	-	-	-	-	-	-	-	-	-	-	-	-	-	-	-	-	-	-	-	-	Q	L
jgi|Mesvir1|19684|Mv09954-RA.1	-	-	-	-	-	-	-	-	-	-	-	-	-	-	-	-	-	-	-	-	-	-	-	-	-	-	-	-	-	-	-	-	-	-	-	-	-	L	V	E	G	E	S	K	H	I	A	P	V
tr|A0A369RV93|A0A369RV93 9METZ Apoptotic protease-activating factor 1 OS Trichoplax sp. H2 OX 287889 GN TrispH2 007812 PE 4 SV 1	-	-	-	-	-	-	-	-	-	-	-	-	-	-	-	-	-	-	-	-	-	-	-	-	-	-	-	-	-	-	-	-	-	-	-	-	-	I	L	D	-	-	-	-	-	-	-	C	V
tr|A0A2B4SA85|A0A2B4SA85 STYPI Apoptotic protease-activating factor 1 OS Stylophora pistillata OX 50429 GN apaf1 PE 4 SV 1	-	-	-	-	-	-	-	-	-	-	-	-	-	-	-	-	-	-	-	-	-	-	-	-	-	-	-	-	-	-	-	-	-	-	-	-	-	-	-	-	-	-	-	-	-	-	-	E	L
tr|A0A235IQ43|A0A235IQ43 9NOSO WD REPEATS REGION domain-containing protein OS Nostoc sp. Peltigera membranacea cyanobiont 232 OX 2014531 GN CDG79 36525 PE 4 SV 1	-	-	-	-	-	-	-	-	-	-	-	-	-	-	-	-	-	-	-	-	-	-	-	-	-	-	-	-	-	-	-	-	-	-	-	-	-	-	-	-	-	-	-	-	-	-	-	E	L
tr|A0A1Z4M7A7|A0A1Z4M7A7 MICDP WD repeat protein OS Fremyella diplosiphon NIES-3275 OX 1973485 GN NIES3275 13750 PE 4 SV 1	-	-	-	-	-	-	-	-	-	-	-	-	-	-	-	-	-	-	-	-	-	-	-	-	-	-	-	-	-	-	-	-	-	-	-	-	-	-	-	-	-	-	-	-	-	-	-	E	L
sp|O14727|APAF HUMAN Apoptotic protease-activating factor 1 OS Homo sapiens OX 9606 GN APAF1 PE 1 SV 2	-	-	-	-	-	-	-	-	-	-	-	-	-	-	-	-	-	-	-	-	-	-	-	-	-	-	-	-	-	-	-	-	-	-	-	-	-	R	K	S	I	N	V	K	Q	-	-	F	F
tr|A0A1Z4FQM5|A0A1Z4FQM5 9CYAN WD repeat protein OS Calothrix sp. NIES-2098 OX 1954171 GN NIES2098 06590 PE 4 SV 1	-	-	-	-	-	-	-	-	-	-	-	-	-	-	-	-	-	-	-	-	-	-	-	-	-	-	-	-	-	-	-	-	-	-	-	-	-	-	-	-	-	-	-	-	-	-	-	L	L
jgi|Chocri1|2857|XM 005715410.1	-	-	-	-	-	-	-	-	-	-	-	-	-	-	-	-	-	-	-	-	-	-	-	-	-	-	-	-	-	-	-	-	-	-	-	-	-	-	-	-	-	-	-	-	-	-	-	A	L
jgi|Chocri1|3521|XM 005715388.1	-	-	-	-	-	-	-	-	-	-	-	-	-	-	-	-	-	-	-	-	-	-	-	-	-	-	-	-	-	-	-	-	-	-	-	-	-	-	-	-	-	-	-	-	-	-	-	T	L
jgi|Graco1|9610|PXF45037.1 tr1	-	-	-	-	-	-	-	-	-	-	-	-	-	-	-	-	-	-	-	-	-	-	-	-	-	-	-	-	-	-	-	-	-	-	-	-	-	-	-	-	-	-	-	-	-	-	-	V	L
jgi|Graco1|9625|PXF45022.1 tr1	-	-	-	-	-	-	-	-	-	-	-	-	-	-	-	-	-	-	-	-	-	-	-	-	-	-	-	-	-	-	-	-	-	-	-	-	-	-	-	-	-	-	-	-	-	-	-	A	M
Q00808 delta 1-830	-	-	-	-	-	-	-	-	-	-	-	-	-	-	-	-	-	-	-	-	-	-	-	-	-	-	-	-	-	-	-	-	-	-	-	-	-	-	-	-	-	-	-	-	-	-	-	C	T
jgi|Ulvmu1|6947|UM033 0004.1	T	G	R	V	N	H	V	E	V	E	P	L	R	E	E	L	L	L	T	C	S	D	D	G	L	A	A	V	W	H	A	E	S	C	T	Q	A	A	-	L	L	Q	G	-	H	D	S	F	V
jgi|Astpho2|2441|Aster-05689	A	G	R	L	N	A	V	K	L	S	G	-	S	G	T	T	A	I	T	V	S	D	D	Y	T	A	R	V	W	D	W	A	S	G	K	C	R	H	-	I	L	E	G	-	H	G	G	W	L
jgi|Auxeprot1|1644|XM 011401304.1	T	G	R	I	N	A	L	R	L	A	E	-	G	G	G	R	V	L	T	A	S	E	D	G	T	A	A	A	W	D	V	A	S	G	A	R	L	A	-	V	Y	G	G	-	H	S	A	W	V
jgi|Botrbrau1|18437|Bobra.0072s0025.1	T	A	R	V	N	A	V	R	V	T	G	-	M	G	T	I	A	V	T	A	S	D	D	F	T	A	R	V	W	D	W	P	T	G	T	C	R	E	-	V	L	A	G	-	H	G	A	W	V
jgi|Caulen1|91263|g6499.t1	R	G	R	I	N	N	L	V	V	M	S	-	D	G	S	R	A	V	S	V	S	D	D	S	I	G	I	I	W	D	V	M	S	H	T	K	K	C	-	E	L	I	G	-	H	G	S	W	I
jgi|Caulen1|93918|g8504.t1	R	G	R	V	N	N	L	A	V	T	S	-	D	G	S	R	A	V	S	V	S	D	D	A	I	G	I	V	W	N	V	K	-	G	H	C	K	V	C	E	L	V	G	-	H	G	S	W	I
jgi|Chleu1|8914|rna-CEUSTIGMA g6995.t1	T	G	R	L	N	K	V	S	V	D	A	-	V	G	V	Y	A	V	T	C	S	D	D	Y	T	A	R	V	W	D	L	E	T	G	T	C	S	R	-	V	L	E	G	-	H	S	A	W	I
jgi|ChlNC64A 1|136376|IGS.gm 16 00099	A	G	R	I	N	S	L	V	V	S	A	-	D	G	K	W	C	A	T	G	S	E	D	C	T	A	R	I	W	D	L	R	R	G	D	C	R	R	-	V	L	T	G	-	H	K	S	W	V
jgi|Chloso1602 1|3237|rna-gnl|WGS:LHPG|mrna.C2E21 7573	Q	G	K	I	N	D	L	Q	L	T	E	-	D	G	R	L	C	A	T	A	G	E	D	G	T	V	R	L	W	D	V	R	T	G	A	C	K	R	-	V	L	R	G	-	H	K	S	W	A
jgi|Chlre5 6|6128|Cre14.g611750.t1.1	A	A	R	I	N	R	V	A	V	D	A	-	G	G	S	W	A	V	T	A	S	D	D	K	R	A	R	V	W	D	C	D	T	G	Q	L	V	S	-	E	L	V	G	-	H	D	S	H	V
jgi|Chlre5 6|7610|Cre16.g678808.t1.1	T	G	R	L	N	R	V	S	V	D	P	-	G	G	S	W	A	V	T	A	S	D	D	G	S	A	R	V	W	D	C	E	T	G	Q	L	K	Q	-	V	L	E	G	A	H	N	A	H	V
jgi|Chrzof1|12547|UNPLg00498.t1	S	G	H	V	N	A	V	C	V	S	E	-	C	G	S	K	A	V	T	C	S	D	D	G	T	A	R	V	W	D	T	E	T	G	N	C	L	S	-	V	L	A	G	-	H	S	G	W	V
jgi|Chrzof1|13249|Cz07g26030.t1	T	G	H	V	N	A	V	R	V	N	E	-	E	G	T	F	S	V	T	C	S	D	D	N	T	A	R	L	W	D	T	E	T	G	R	C	T	S	-	I	L	E	G	-	H	N	G	W	V
jgi|Gonpec1|10004|rna10079	S	G	R	L	N	R	V	S	V	D	P	-	G	G	S	W	A	V	T	C	S	D	D	N	T	A	R	V	W	D	A	E	T	G	S	L	K	L	-	V	L	E	G	-	H	S	S	H	V
jgi|Picre1|32651|NNA 007997.t1	G	G	S	V	N	C	M	H	V	I	K	-	S	G	K	R	V	I	C	G	C	E	D	G	K	A	R	V	W	D	I	S	R	G	S	C	V	S	-	V	L	D	G	-	H	M	G	A	I
jgi|Picsp 1|2572|NSC 00803-R1 wd-40 repeat protein	G	A	S	I	L	V	M	K	L	L	R	-	H	G	D	M	A	V	T	G	S	D	D	G	T	A	K	V	W	D	L	K	T	C	T	C	T	R	-	V	M	S	G	-	Q	G	G	W	V
jgi|Rapsub1|11103|Rsub 10787	E	A	R	L	T	A	V	A	A	C	P	-	R	G	A	R	A	V	T	C	G	D	D	N	T	A	R	V	W	D	T	A	S	G	A	C	I	S	-	V	L	A	G	-	H	N	G	W	V
jgi|Sceobl1|19701|snap masked-scaffold 312-processed-gene-0.79-mRNA-1	D	G	R	L	N	A	V	A	C	S	S	-	D	G	R	R	I	V	T	V	S	D	D	Q	T	A	R	V	W	E	T	F	D	Y	T	C	I	G	-	V	L	R	G	-	H	T	G	W	L
jgi|Sceobl1|6239|snap masked-scaffold 141-processed-gene-1.78-mRNA-1	A	G	R	L	N	A	V	A	C	S	S	-	D	G	R	R	I	V	T	V	S	D	D	Q	T	A	R	V	W	E	T	F	D	Y	T	C	I	G	-	V	L	R	G	-	H	T	G	W	L
jgi|Sobl393 1|13893|SZX79012.1	D	G	R	L	N	A	V	A	C	S	S	-	D	G	R	R	I	V	T	V	S	D	D	Q	T	A	R	V	W	E	T	F	D	Y	T	C	I	G	-	V	L	R	G	-	H	T	G	W	L
jgi|Tetstr1|421388|TSEL 012356.t1	Q	E	G	V	G	G	A	A	V	T	P	-	D	G	R	R	A	V	T	V	S	G	D	K	T	A	R	L	W	D	L	T	T	G	A	A	L	R	-	V	L	S	G	-	H	G	N	W	V
jgi|Tetstr1|435748|TSEL 024643.t1	I	G	P	V	S	S	L	S	V	-	-	-	N	G	D	L	V	A	T	A	S	D	D	Q	T	A	R	V	W	R	L	S	D	G	Q	P	L	K	-	V	L	L	D	-	H	A	G	W	L
jgi|Tetstr1|448520|TSEL 035785.t1	T	D	V	V	H	S	A	A	I	T	E	-	D	E	Q	W	V	V	T	A	S	Q	D	G	T	A	R	V	W	D	I	Q	V	G	K	C	C	Q	-	V	L	T	G	-	Q	A	G	-	T
jgi|Tetstr1|453734|TSEL 040687.t1	I	G	P	V	S	S	L	S	V	-	-	-	N	G	D	L	V	A	T	A	S	D	D	Q	T	A	R	V	W	R	L	S	D	G	Q	P	L	K	-	V	L	L	D	-	H	A	G	W	L
jgi|TrebA12 1|3921|rna-gnl|WGS:VXIU|FRX49 06295-mRNA-1 mrna FRX49 06295	-	-	-	-	-	-	-	-	-	-	-	-	-	-	-	-	-	-	-	-	-	-	-	-	T	A	R	V	W	D	W	S	T	G	E	C	R	H	-	V	L	Q	G	-	H	G	G	W	L
jgi|Volca2 1|6697|Vocar.0023s0015.1	S	G	R	L	N	R	V	S	V	D	P	-	G	G	S	W	A	I	T	A	S	D	D	H	T	A	R	V	W	D	C	E	T	G	E	L	K	L	-	V	L	E	G	-	H	S	A	H	V
jgi|Mesvir1|19684|Mv09954-RA.1	L	D	A	V	T	H	L	E	G	V	A	D	G	S	G	R	V	V	S	A	S	R	D	R	S	V	R	V	W	D	A	R	S	G	A	C	L	A	A	A	T	L	D	-	E	P	A	L	A
tr|A0A369RV93|A0A369RV93 9METZ Apoptotic protease-activating factor 1 OS Trichoplax sp. H2 OX 287889 GN TrispH2 007812 PE 4 SV 1	-	G	P	I	T	A	S	A	L	S	C	N	S	K	Y	L	A	V	S	V	R	G	S	N	A	V	Q	V	W	N	L	S	N	Q	K	Q	V	A	-	F	Y	R	G	-	H	T	D	Y	T
tr|A0A2B4SA85|A0A2B4SA85 STYPI Apoptotic protease-activating factor 1 OS Stylophora pistillata OX 50429 GN apaf1 PE 4 SV 1	S	S	T	T	L	S	L	A	Y	S	Q	-	D	D	S	I	L	V	M	G	L	S	D	T	T	V	Q	L	W	N	T	V	N	E	G	S	I	G	-	V	Y	R	G	-	H	S	G	W	V
tr|A0A235IQ43|A0A235IQ43 9NOSO WD REPEATS REGION domain-containing protein OS Nostoc sp. Peltigera membranacea cyanobiont 232 OX 2014531 GN CDG79 36525 PE 4 SV 1	S	D	F	V	N	A	V	T	V	I	P	-	N	G	Q	Q	V	I	S	A	S	D	D	T	M	L	K	V	W	D	L	D	T	G	K	E	L	F	-	T	L	I	G	-	H	S	D	F	V
tr|A0A1Z4M7A7|A0A1Z4M7A7 MICDP WD repeat protein OS Fremyella diplosiphon NIES-3275 OX 1973485 GN NIES3275 13750 PE 4 SV 1	S	F	W	V	N	A	I	A	L	S	A	-	D	G	K	Y	V	I	S	G	C	D	D	Y	T	L	K	V	W	N	W	Q	T	G	Q	E	L	R	-	T	L	A	G	-	H	S	F	W	V
sp|O14727|APAF HUMAN Apoptotic protease-activating factor 1 OS Homo sapiens OX 9606 GN APAF1 PE 1 SV 2	H	S	T	I	Q	Y	C	D	F	S	P	-	Q	N	H	L	A	V	V	A	L	S	Q	Y	C	V	E	L	W	N	T	D	S	R	S	K	V	A	-	D	C	R	G	-	H	L	S	W	V
tr|A0A1Z4FQM5|A0A1Z4FQM5 9CYAN WD repeat protein OS Calothrix sp. NIES-2098 OX 1954171 GN NIES2098 06590 PE 4 SV 1	F	S	Y	V	N	A	V	A	L	A	P	-	D	S	K	Y	V	I	S	G	S	A	D	N	T	L	K	V	W	N	W	H	T	G	E	E	I	R	-	T	L	Q	D	-	H	S	Y	W	V
jgi|Chocri1|2857|XM 005715410.1	S	N	W	I	N	S	V	R	V	T	R	-	N	S	Q	M	I	V	S	A	S	H	D	G	T	V	Q	L	W	D	L	V	R	N	V	Q	L	G	E	P	L	R	G	-	H	L	E	L	V
jgi|Chocri1|3521|XM 005715388.1	G	S	N	I	S	C	I	A	W	S	P	-	N	G	F	H	L	A	S	G	G	W	D	D	S	V	W	I	W	N	V	E	T	G	K	A	V	Q	T	A	L	K	G	-	H	G	G	S	V
jgi|Graco1|9610|PXF45037.1 tr1	N	D	D	V	F	Y	L	S	S	S	-	-	T	N	E	R	Q	V	T	G	L	T	F	E	G	I	L	V	F	T	V	P	H	F	E	V	I	G	R	V	Q	L	P	-	N	I	N	V	R
jgi|Graco1|9625|PXF45022.1 tr1	T	H	D	V	S	C	V	A	V	S	A	-	D	G	R	R	I	V	S	G	S	A	D	K	T	V	R	V	W	N	A	Q	S	G	E	A	L	T	P	S	L	V	G	-	H	T	D	D	V
Q00808 delta 1-830	G	G	W	V	Q	S	V	V	F	S	P	-	D	G	Q	R	V	A	S	G	S	D	D	H	T	I	K	I	W	D	A	V	S	G	T	C	T	Q	-	T	L	E	G	-	H	G	D	S	V
jgi|Ulvmu1|6947|UM033 0004.1	-	-	-	-	W	D	A	L	S	G	E	R	I	-	Q	V	L	A	G	H	S	A	E	V	T	-	A	L	H	L	-	-	-	-	-	-	-	-	-	-	-	-	-	-	-	-	-	-	-
jgi|Astpho2|2441|Aster-05689	-	-	-	-	W	D	L	Q	A	G	A	C	I	-	N	V	L	D	G	H	S	G	E	V	S	-	A	V	V	L	-	-	-	-	-	-	-	-	-	-	-	-	-	-	-	-	-	-	-
jgi|Auxeprot1|1644|XM 011401304.1	-	-	-	-	H	S	-	A	A	G	S	V	L	-	R	T	L	R	G	H	S	G	A	V	H	-	A	A	A	L	-	-	-	-	-	-	-	-	-	-	-	-	-	-	-	-	-	-	-
jgi|Botrbrau1|18437|Bobra.0072s0025.1	-	-	-	-	W	D	L	S	T	A	G	F	L	-	K	V	L	E	G	H	S	G	E	V	R	-	S	V	V	L	-	-	-	-	-	-	-	-	-	-	-	-	-	-	-	-	-	-	-
jgi|Caulen1|91263|g6499.t1	-	-	-	-	W	N	G	E	T	G	K	P	L	-	R	I	L	N	G	H	S	S	E	I	K	-	T	V	C	I	-	-	-	-	-	-	-	-	-	-	-	-	-	-	-	-	-	-	-
jgi|Caulen1|93918|g8504.t1	-	-	-	-	W	D	G	E	N	G	K	P	L	-	R	I	L	N	G	H	S	G	E	I	K	-	S	V	C	I	-	-	-	-	-	-	-	-	-	-	-	-	-	-	-	-	-	-	-
jgi|Chleu1|8914|rna-CEUSTIGMA g6995.t1	-	-	-	-	W	D	A	K	S	G	N	I	I	-	S	Q	L	E	G	H	S	G	I	I	R	-	S	V	A	M	-	-	-	-	-	-	-	-	-	-	-	-	-	-	-	-	-	-	-
jgi|ChlNC64A 1|136376|IGS.gm 16 00099	-	-	-	-	Y	S	L	E	S	G	D	L	L	-	C	L	L	E	G	H	S	G	A	V	T	-	G	A	V	V	-	-	-	-	-	-	-	-	-	-	-	-	-	-	-	-	-	-	-
jgi|Chloso1602 1|3237|rna-gnl|WGS:LHPG|mrna.C2E21 7573	-	-	-	-	Y	S	L	E	S	G	D	L	L	-	C	A	M	E	G	H	S	A	A	V	L	-	G	A	I	V	-	-	-	-	-	-	-	-	-	-	-	-	-	-	-	-	-	-	-
jgi|Chlre5 6|6128|Cre14.g611750.t1.1	-	-	-	-	W	D	R	A	S	G	A	R	E	-	A	V	L	G	G	H	V	G	G	V	C	G	G	V	V	L	-	-	-	-	-	-	-	-	-	-	-	-	-	-	-	-	-	-	-
jgi|Chlre5 6|7610|Cre16.g678808.t1.1	-	-	-	-	W	D	L	A	S	G	R	R	E	-	A	L	L	E	G	H	T	G	E	V	R	-	A	V	V	L	-	-	-	-	-	-	-	-	-	-	-	-	-	-	-	-	-	-	-
jgi|Chrzof1|12547|UNPLg00498.t1	-	-	-	-	W	D	I	G	T	A	K	A	T	-	H	V	L	D	G	H	S	A	E	I	K	-	A	V	V	L	-	-	-	-	-	-	-	-	-	-	-	-	-	-	-	-	-	-	-
jgi|Chrzof1|13249|Cz07g26030.t1	-	-	-	-	W	D	V	N	T	G	N	C	I	-	N	T	L	E	A	H	S	D	E	V	K	-	A	V	V	L	-	-	-	-	-	-	-	-	-	-	-	-	-	-	-	-	-	-	-
jgi|Gonpec1|10004|rna10079	-	-	-	-	W	D	M	D	I	G	R	R	E	-	V	T	L	E	G	H	T	G	E	V	C	-	C	V	V	L	-	-	-	-	-	-	-	-	-	-	-	-	-	-	-	-	-	-	-
jgi|Picre1|32651|NNA 007997.t1	-	-	-	-	W	K	T	D	S	G	E	I	L	-	R	V	L	E	G	H	S	G	G	I	L	-	C	L	E	V	-	-	-	-	-	-	-	-	-	-	-	-	-	-	-	-	-	-	-
jgi|Picsp 1|2572|NSC 00803-R1 wd-40 repeat protein	-	-	-	-	W	N	I	D	S	G	E	L	L	-	R	V	L	E	G	H	S	G	A	V	G	-	C	V	Q	L	-	-	-	-	-	-	-	-	-	-	-	-	-	-	-	-	-	-	-
jgi|Rapsub1|11103|Rsub 10787	-	-	-	-	W	D	V	A	A	G	R	C	E	-	R	Q	L	E	G	H	S	A	E	V	R	-	C	I	A	L	-	-	-	-	-	-	-	-	-	-	-	-	-	-	-	-	-	-	-
jgi|Sceobl1|19701|snap masked-scaffold 312-processed-gene-0.79-mRNA-1	-	-	-	-	W	D	T	K	S	N	K	C	L	-	H	V	L	Q	G	H	S	D	D	V	T	-	C	V	V	L	-	-	-	-	-	-	-	-	-	-	-	-	-	-	-	-	-	-	-
jgi|Sceobl1|6239|snap masked-scaffold 141-processed-gene-1.78-mRNA-1	-	-	-	-	W	D	T	K	S	N	K	C	L	-	H	-	-	-	G	H	S	D	D	V	T	-	C	V	V	L	-	-	-	-	-	-	-	-	-	-	-	-	-	-	-	-	-	-	-
jgi|Sobl393 1|13893|SZX79012.1	-	-	-	-	W	D	T	K	S	N	K	C	L	-	H	V	L	Q	G	H	S	D	D	V	T	-	C	V	V	L	-	-	-	-	-	-	-	-	-	-	-	-	-	-	-	-	-	-	-
jgi|Tetstr1|421388|TSEL 012356.t1	-	-	-	-	W	D	L	A	T	G	H	C	F	-	A	T	L	Q	G	H	T	S	L	V	A	-	S	V	A	A	-	-	-	-	-	-	-	-	-	-	-	-	-	-	-	-	-	-	-
jgi|Tetstr1|435748|TSEL 024643.t1	-	-	-	-	W	D	T	A	S	S	S	L	S	-	A	V	L	E	G	H	S	S	E	V	T	-	Q	S	V	M	-	-	-	-	-	-	-	-	-	-	-	-	-	-	-	-	-	-	-
jgi|Tetstr1|448520|TSEL 035785.t1	-	-	-	-	W	D	L	R	T	G	A	C	V	-	R	N	L	E	G	H	G	A	K	I	S	-	G	L	A	L	-	-	-	-	-	-	-	-	-	-	-	-	-	-	-	-	-	-	-
jgi|Tetstr1|453734|TSEL 040687.t1	-	-	-	-	W	D	T	A	S	S	S	L	S	-	A	V	L	E	G	H	S	S	E	V	T	-	Q	S	V	M	-	-	-	-	-	-	-	-	-	-	-	-	-	-	-	-	-	-	-
jgi|TrebA12 1|3921|rna-gnl|WGS:VXIU|FRX49 06295-mRNA-1 mrna FRX49 06295	-	-	-	-	W	D	L	Q	G	G	K	C	C	-	N	V	L	E	G	H	S	A	Q	A	N	-	S	V	V	L	-	-	-	-	-	-	-	-	-	-	-	-	-	-	-	-	-	-	-
jgi|Volca2 1|6697|Vocar.0023s0015.1	-	-	-	-	W	D	M	A	S	G	E	R	E	-	A	L	L	E	G	H	T	G	E	V	A	-	A	V	V	L	-	-	-	-	-	-	-	-	-	-	-	-	-	-	-	-	-	-	-
jgi|Mesvir1|19684|Mv09954-RA.1	G	I	L	L	L	A	L	D	T	G	A	L	L	-	R	A	L	P	G	H	S	Q	G	V	T	-	A	M	A	V	F	R	G	T	R	G	G	P	T	P	Y	A	S	T	S	S	G	D	D
tr|A0A369RV93|A0A369RV93 9METZ Apoptotic protease-activating factor 1 OS Trichoplax sp. H2 OX 287889 GN TrispH2 007812 PE 4 SV 1	-	-	-	-	W	S	C	Q	I	D	L	K	-	-	N	T	V	H	V	R	S	K	R	M	Q	-	F	K	P	T	-	-	-	-	-	-	-	-	-	-	-	-	-	-	-	-	-	-	-
tr|A0A2B4SA85|A0A2B4SA85 STYPI Apoptotic protease-activating factor 1 OS Stylophora pistillata OX 50429 GN apaf1 PE 4 SV 1	-	-	-	-	W	K	V	D	-	-	-	-	-	-	R	T	N	V	Q	E	S	L	K	L	R	M	V	F	D	V	-	-	-	-	-	-	-	-	-	-	-	-	-	-	-	-	-	-	-
tr|A0A235IQ43|A0A235IQ43 9NOSO WD REPEATS REGION domain-containing protein OS Nostoc sp. Peltigera membranacea cyanobiont 232 OX 2014531 GN CDG79 36525 PE 4 SV 1	N	L	K	F	W	N	L	T	T	G	E	K	L	-	F	T	L	K	G	H	S	S	S	V	T	-	S	V	A	F	-	-	-	-	-	-	-	-	-	-	-	-	-	-	-	-	-	-	-
tr|A0A1Z4M7A7|A0A1Z4M7A7 MICDP WD repeat protein OS Fremyella diplosiphon NIES-3275 OX 1973485 GN NIES3275 13750 PE 4 SV 1	-	-	-	-	W	D	W	Q	T	G	Q	Q	L	-	R	T	L	K	G	H	S	H	W	V	R	-	A	V	A	L	-	-	-	-	-	-	-	-	-	-	-	-	-	-	-	-	-	-	-
sp|O14727|APAF HUMAN Apoptotic protease-activating factor 1 OS Homo sapiens OX 9606 GN APAF1 PE 1 SV 2	-	-	-	-	W	E	T	K	-	-	-	-	-	-	K	V	C	K	N	S	A	V	M	L	K	Q	E	V	D	V	-	-	-	-	-	-	-	-	-	-	-	-	-	-	-	-	-	-	-
tr|A0A1Z4FQM5|A0A1Z4FQM5 9CYAN WD repeat protein OS Calothrix sp. NIES-2098 OX 1954171 GN NIES2098 06590 PE 4 SV 1	-	-	-	-	W	N	W	Q	T	G	E	Q	L	-	R	T	L	E	S	H	A	Y	S	V	N	-	A	V	A	L	-	-	-	-	-	-	-	-	-	-	-	-	-	-	-	-	-	-	-
jgi|Chocri1|2857|XM 005715410.1	-	-	-	-	W	R	L	K	P	N	I	-	-	-	A	K	P	S	G	H	A	R	G	I	S	-	C	L	A	I	-	-	-	-	-	-	-	-	-	-	-	-	-	-	-	-	-	-	-
jgi|Chocri1|3521|XM 005715388.1	-	-	-	-	W	D	V	K	T	S	E	A	K	E	R	V	L	F	Q	P	G	N	A	A	H	-	C	V	E	W	-	-	-	-	-	-	-	-	-	-	-	-	-	-	-	-	-	-	-
jgi|Graco1|9610|PXF45037.1 tr1	-	-	-	-	L	D	T	Q	L	V	E	V	P	R	N	G	L	R	P	Y	C	R	Q	V	Q	-	V	V	R	F	-	-	-	-	-	-	-	-	-	-	-	-	-	-	-	-	-	-	-
jgi|Graco1|9625|PXF45022.1 tr1	-	-	-	-	W	N	A	Q	T	G	D	A	L	T	A	L	L	V	G	H	T	D	D	V	S	-	C	V	A	V	-	-	-	-	-	-	-	-	-	-	-	-	-	-	-	-	-	-	-
Q00808 delta 1-830	-	-	-	-	W	-	-	-	-	-	-	-	-	-	-	-	-	-	-	-	-	-	-	-	-	-	S	V	A	F	-	-	-	-	-	-	-	-	-	-	-	-	-	-	-	-	-	-	-
jgi|Ulvmu1|6947|UM033 0004.1	A	E	-	-	-	F	M	L	S	F	G	K	A	G	T	V	Q	Q	W	D	C	S	-	-	-	-	-	-	-	-	-	-	-	-	-	-	-	-	-	-	-	-	-	-	-	-	-	-	-
jgi|Astpho2|2441|Aster-05689	G	R	-	-	-	T	A	A	S	I	G	D	D	A	K	A	L	V	W	D	C	S	-	-	-	-	-	-	-	-	-	-	-	-	-	-	-	-	-	-	-	-	-	-	-	-	-	-	-
jgi|Auxeprot1|1644|XM 011401304.1	-	-	-	-	-	-	-	-	-	-	-	-	A	H	A	T	R	V	W	D	A	R	-	-	-	-	-	-	-	-	-	-	-	-	-	-	-	-	-	-	-	-	-	-	-	-	-	-	-
jgi|Botrbrau1|18437|Bobra.0072s0025.1	G	D	-	-	-	S	V	I	S	V	G	N	N	G	A	L	V	-	W	D	P	V	-	-	-	-	-	-	-	-	-	-	-	-	-	-	-	-	-	-	-	-	-	-	-	-	-	-	-
jgi|Caulen1|91263|g6499.t1	S	D	-	-	-	Q	V	V	T	I	G	E	D	S	R	V	L	V	W	D	I	S	-	-	-	-	-	-	-	-	-	-	-	-	-	-	-	-	-	-	-	-	-	-	-	-	-	-	-
jgi|Caulen1|93918|g8504.t1	S	P	-	-	-	Q	V	V	T	V	G	D	D	S	T	A	L	I	W	D	V	E	-	-	-	-	-	-	-	-	-	-	-	-	-	-	-	-	-	-	-	-	-	-	-	-	-	-	-
jgi|Chleu1|8914|rna-CEUSTIGMA g6995.t1	E	R	-	-	-	Y	V	L	S	V	G	E	D	G	Q	A	I	V	W	D	V	A	-	-	-	-	-	-	-	-	-	-	-	-	-	-	-	-	-	-	-	-	-	-	-	-	-	-	-
jgi|ChlNC64A 1|136376|IGS.gm 16 00099	G	R	-	-	-	V	L	A	T	C	G	E	D	A	D	A	R	L	W	D	A	E	-	-	-	-	-	-	-	-	-	-	-	-	-	-	-	-	-	-	-	-	-	-	-	-	-	-	-
jgi|Chloso1602 1|3237|rna-gnl|WGS:LHPG|mrna.C2E21 7573	G	R	-	-	-	V	L	A	T	C	G	E	D	C	Y	A	R	L	W	D	T	E	-	-	-	-	-	-	-	-	-	-	-	-	-	-	-	-	-	-	-	-	-	-	-	-	-	-	-
jgi|Chlre5 6|6128|Cre14.g611750.t1.1	G	A	T	V	V	L	V	V	S	A	G	E	D	G	R	I	M	L	W	D	P	V	-	-	-	-	-	-	-	-	-	-	-	-	-	-	-	-	-	-	-	-	-	-	-	-	-	-	-
jgi|Chlre5 6|7610|Cre16.g678808.t1.1	G	Q	-	-	-	L	V	V	S	A	G	E	D	G	C	V	F	L	W	D	P	V	-	-	-	-	-	-	-	-	-	-	-	-	-	-	-	-	-	-	-	-	-	-	-	-	-	-	-
jgi|Chrzof1|12547|UNPLg00498.t1	T	G	-	-	-	R	V	V	S	I	G	E	D	A	T	M	R	L	W	R	V	S	-	-	-	-	-	-	-	-	-	-	-	-	-	-	-	-	-	-	-	-	-	-	-	-	-	-	-
jgi|Chrzof1|13249|Cz07g26030.t1	S	D	-	-	-	E	V	V	S	I	G	E	D	P	T	L	R	L	W	E	A	S	-	-	-	-	-	-	-	-	-	-	-	-	-	-	-	-	-	-	-	-	-	-	-	-	-	-	-
jgi|Gonpec1|10004|rna10079	G	D	-	-	-	L	V	V	S	G	G	D	D	G	R	L	I	M	W	D	P	V	-	-	-	-	-	-	-	-	-	-	-	-	-	-	-	-	-	-	-	-	-	-	-	-	-	-	-
jgi|Picre1|32651|NNA 007997.t1	G	V	-	-	-	A	V	A	T	A	G	D	D	S	I	A	H	L	W	D	I	T	-	-	-	-	-	-	-	-	-	-	-	-	-	-	-	-	-	-	-	-	-	-	-	-	-	-	-
jgi|Picsp 1|2572|NSC 00803-R1 wd-40 repeat protein	G	I	-	-	-	A	V	A	T	A	G	D	D	C	M	A	R	I	W	D	V	T	-	-	-	-	-	-	-	-	-	-	-	-	-	-	-	-	-	-	-	-	-	-	-	-	-	-	-
jgi|Rapsub1|11103|Rsub 10787	G	N	-	-	-	S	V	A	S	I	G	D	D	G	Q	L	M	I	W	D	A	R	-	-	-	-	-	-	-	-	-	-	-	-	-	-	-	-	-	-	-	-	-	-	-	-	-	-	-
jgi|Sceobl1|19701|snap masked-scaffold 312-processed-gene-0.79-mRNA-1	G	S	-	-	-	H	A	A	S	I	G	T	D	G	C	L	R	L	W	S	L	A	-	-	-	-	-	-	-	-	-	-	-	-	-	-	-	-	-	-	-	-	-	-	-	-	-	-	-
jgi|Sceobl1|6239|snap masked-scaffold 141-processed-gene-1.78-mRNA-1	G	S	-	-	-	H	A	A	S	I	G	T	D	G	C	L	R	L	W	S	L	A	-	-	-	-	-	-	-	-	-	-	-	-	-	-	-	-	-	-	-	-	-	-	-	-	-	-	-
jgi|Sobl393 1|13893|SZX79012.1	G	S	-	-	-	H	A	A	S	I	G	T	D	G	C	L	R	L	W	S	L	A	-	-	-	-	-	-	-	-	-	-	-	-	-	-	-	-	-	-	-	-	-	-	-	-	-	-	-
jgi|Tetstr1|421388|TSEL 012356.t1	G	E	-	-	-	R	C	V	S	V	G	A	D	G	A	A	R	F	W	D	C	A	-	-	-	-	-	-	-	-	-	-	-	-	-	-	-	-	-	-	-	-	-	-	-	-	-	-	-
jgi|Tetstr1|435748|TSEL 024643.t1	T	Q	-	-	-	-	V	V	T	A	G	Q	D	G	A	A	Y	V	W	D	A	S	-	-	-	-	-	-	-	-	-	-	-	-	-	-	-	-	-	-	-	-	-	-	-	-	-	-	-
jgi|Tetstr1|448520|TSEL 035785.t1	C	D	-	-	-	T	I	L	S	S	A	A	D	R	T	A	R	M	W	A	C	I	-	-	-	-	-	-	-	-	-	-	-	-	-	-	-	-	-	-	-	-	-	-	-	-	-	-	-
jgi|Tetstr1|453734|TSEL 040687.t1	N	E	-	-	-	Y	R	R	T	S	S	L	D	G	A	A	Y	V	W	D	A	S	-	-	-	-	-	-	-	-	-	-	-	-	-	-	-	-	-	-	-	-	-	-	-	-	-	-	-
jgi|TrebA12 1|3921|rna-gnl|WGS:VXIU|FRX49 06295-mRNA-1 mrna FRX49 06295	G	S	-	-	-	I	A	V	S	V	A	A	D	G	C	A	M	V	W	D	V	Q	-	-	-	-	-	-	-	-	-	-	-	-	-	-	-	-	-	-	-	-	-	-	-	-	-	-	-
jgi|Volca2 1|6697|Vocar.0023s0015.1	G	Q	-	-	-	L	V	V	S	A	G	D	D	G	R	V	F	L	W	D	P	V	-	-	-	-	-	-	-	-	-	-	-	-	-	-	-	-	-	-	-	-	-	-	-	-	-	-	-
jgi|Mesvir1|19684|Mv09954-RA.1	T	N	G	N	Y	V	L	A	S	G	G	D	D	K	T	I	R	V	W	P	G	A	R	H	T	G	A	N	A	S	G	A	A	E	G	C	D	G	K	G	S	A	A	A	A	L	L	A	G
tr|A0A369RV93|A0A369RV93 9METZ Apoptotic protease-activating factor 1 OS Trichoplax sp. H2 OX 287889 GN TrispH2 007812 PE 4 SV 1	G	Y	-	-	-	N	I	A	V	G	L	Y	N	G	E	I	K	L	L	S	A	S	-	-	-	-	-	-	-	-	-	-	-	-	-	-	-	-	-	-	-	-	-	-	-	-	-	-	-
tr|A0A2B4SA85|A0A2B4SA85 STYPI Apoptotic protease-activating factor 1 OS Stylophora pistillata OX 50429 GN apaf1 PE 4 SV 1	G	H	-	-	-	L	V	A	T	G	F	D	D	G	C	V	K	I	L	E	K	S	-	-	-	-	-	-	-	-	-	-	-	-	-	-	-	-	-	-	-	-	-	-	-	-	-	-	-
tr|A0A235IQ43|A0A235IQ43 9NOSO WD REPEATS REGION domain-containing protein OS Nostoc sp. Peltigera membranacea cyanobiont 232 OX 2014531 GN CDG79 36525 PE 4 SV 1	E	E	-	-	-	Q	I	I	S	A	S	S	D	G	T	L	K	V	W	N	L	T	-	-	-	-	-	-	-	-	-	-	-	-	-	-	-	-	-	-	-	-	-	-	-	-	-	-	-
tr|A0A1Z4M7A7|A0A1Z4M7A7 MICDP WD repeat protein OS Fremyella diplosiphon NIES-3275 OX 1973485 GN NIES3275 13750 PE 4 SV 1	-	-	-	-	-	-	-	-	-	-	-	-	D	K	T	L	K	V	W	D	W	Q	-	-	-	-	-	-	-	-	-	-	-	-	-	-	-	-	-	-	-	-	-	-	-	-	-	-	-
sp|O14727|APAF HUMAN Apoptotic protease-activating factor 1 OS Homo sapiens OX 9606 GN APAF1 PE 1 SV 2	L	Q	-	-	-	Y	I	A	F	G	D	E	N	G	A	I	E	I	L	E	L	V	-	-	-	-	-	-	-	-	-	-	-	-	-	-	-	-	-	-	-	-	-	-	-	-	-	-	-
tr|A0A1Z4FQM5|A0A1Z4FQM5 9CYAN WD repeat protein OS Calothrix sp. NIES-2098 OX 1954171 GN NIES2098 06590 PE 4 SV 1	-	-	-	-	-	-	-	-	-	-	-	-	D	N	T	L	K	V	W	N	W	Q	-	-	-	-	-	-	-	-	-	-	-	-	-	-	-	-	-	-	-	-	-	-	-	-	-	-	-
jgi|Chocri1|2857|XM 005715410.1	G	G	-	-	-	L	L	A	C	G	H	R	N	G	T	I	A	V	W	D	T	P	-	-	-	-	-	-	-	-	-	-	-	-	-	-	-	-	-	-	-	-	-	-	-	-	-	-	-
jgi|Chocri1|3521|XM 005715388.1	G	S	-	-	-	R	L	G	C	W	G	A	N	K	V	F	Q	I	W	D	V	E	-	-	-	-	-	-	-	-	-	-	-	-	-	-	-	-	-	-	-	-	-	-	-	-	-	-	-
jgi|Graco1|9610|PXF45037.1 tr1	G	N	-	-	-	-	-	-	-	-	G	D	D	V	C	V	L	E	W	S	-	-	-	-	-	-	-	-	-	-	-	-	-	-	-	-	-	-	-	-	-	-	-	-	-	-	-	-	-
jgi|Graco1|9625|PXF45022.1 tr1	-	-	-	-	-	-	-	-	-	-	-	-	-	-	-	-	-	-	W	N	A	Q	-	-	-	-	-	-	-	-	-	-	-	-	-	-	-	-	-	-	-	-	-	-	-	-	-	-	-
Q00808 delta 1-830	-	-	-	-	-	-	-	-	-	-	-	-	-	-	-	-	-	-	W	D	A	A	-	-	-	-	-	-	-	-	-	-	-	-	-	-	-	-	-	-	-	-	-	-	-	-	-	-	-
jgi|Ulvmu1|6947|UM033 0004.1	Y	S	Y	S	G	S	L	-	-	-	-	-	-	-	-	-	-	-	-	-	-	-	-	-	-	-	-	-	-	-	-	-	-	-	-	-	-	-	-	-	-	-	-	-	-	-	-	D	A
jgi|Astpho2|2441|Aster-05689	-	K	C	V	H	T	L	Q	A	V	S	S	H	C	A	F	L	N	E	V	Y	E	V	P	A	R	Q	S	S	P	T	A	D	S	I	V	R	V	A	K	S	I	L	S	A	R	E	Q	G
jgi|Auxeprot1|1644|XM 011401304.1	-	G	A	G	A	A	L	P	-	-	-	-	-	-	-	-	-	-	-	-	-	-	-	-	-	-	-	-	-	-	-	-	-	-	-	-	-	-	-	-	-	-	-	-	-	-	-	S	W
jgi|Botrbrau1|18437|Bobra.0072s0025.1	-	D	C	K	A	V	L	S	-	-	-	-	-	-	-	-	-	-	-	-	-	-	-	-	-	-	-	-	-	-	-	-	-	-	-	-	-	-	-	-	-	-	-	-	-	-	-	S	D
jgi|Caulen1|91263|g6499.t1	-	C	C	I	R	S	I	-	-	-	-	-	-	-	-	-	-	-	-	-	-	-	-	-	-	-	-	-	-	-	-	-	-	-	-	-	-	-	-	-	-	-	-	-	-	-	-	T	P
jgi|Caulen1|93918|g8504.t1	-	R	C	I	R	S	I	-	-	-	-	-	-	-	-	-	-	-	-	-	-	-	-	-	-	-	-	-	-	-	-	-	-	-	-	-	-	-	-	-	-	-	-	-	-	-	-	T	P
jgi|Chleu1|8914|rna-CEUSTIGMA g6995.t1	-	D	L	V	H	T	L	N	D	-	-	-	-	-	-	-	-	-	-	-	-	-	-	-	-	-	-	-	-	-	-	-	-	-	-	-	-	-	-	-	-	-	-	-	-	-	-	Q	T
jgi|ChlNC64A 1|136376|IGS.gm 16 00099	-	T	F	R	G	L	L	-	-	-	-	-	-	-	-	-	-	-	-	-	-	-	-	-	-	-	-	-	-	-	-	-	-	-	-	-	-	-	-	-	-	-	-	-	-	-	-	H	H
jgi|Chloso1602 1|3237|rna-gnl|WGS:LHPG|mrna.C2E21 7573	-	T	F	K	G	P	L	-	-	-	-	-	-	-	-	-	-	-	-	-	-	-	-	-	-	-	-	-	-	-	-	-	-	-	-	-	-	-	-	-	-	-	-	-	-	-	-	Q	G
jgi|Chlre5 6|6128|Cre14.g611750.t1.1	-	C	C	V	K	A	L	-	-	-	-	-	-	-	-	-	-	-	-	-	-	-	-	-	-	-	-	-	-	-	-	-	-	-	-	-	-	-	-	-	-	-	-	-	-	-	-	Q	G
jgi|Chlre5 6|7610|Cre16.g678808.t1.1	-	V	C	L	K	R	M	-	-	-	-	-	-	-	-	-	-	-	-	-	-	-	-	-	-	-	-	-	-	-	-	-	-	-	-	-	-	-	-	-	-	-	-	-	-	-	-	A	G
jgi|Chrzof1|12547|UNPLg00498.t1	C	S	C	T	H	T	V	-	-	-	-	-	-	-	-	-	-	-	-	-	-	-	-	-	-	-	-	-	-	-	-	-	-	-	-	-	-	-	-	-	-	-	-	-	-	-	-	S	P
jgi|Chrzof1|13249|Cz07g26030.t1	T	Q	L	L	I	T	A	-	-	-	-	-	-	-	-	-	-	-	-	-	-	-	-	-	-	-	-	-	-	-	-	-	-	-	-	-	-	-	-	-	-	-	-	-	-	-	-	T	P
jgi|Gonpec1|10004|rna10079	-	A	C	L	K	Q	M	-	-	-	-	-	-	-	-	-	-	-	-	-	-	-	-	-	-	-	-	-	-	-	-	-	-	-	-	-	-	-	-	-	-	-	-	-	-	-	-	E	G
jgi|Picre1|32651|NNA 007997.t1	-	E	F	L	G	S	L	-	-	-	-	-	-	-	-	-	-	-	-	-	-	-	-	-	-	-	-	-	-	-	-	-	-	-	-	-	-	-	-	-	-	-	-	-	-	-	-	R	K
jgi|Picsp 1|2572|NSC 00803-R1 wd-40 repeat protein	-	E	C	M	G	I	L	-	-	-	-	-	-	-	-	-	-	-	-	-	-	-	-	-	-	-	-	-	-	-	-	-	-	-	-	-	-	-	-	-	-	-	-	-	-	-	-	K	R
jgi|Rapsub1|11103|Rsub 10787	-	A	C	L	G	S	G	-	-	-	-	-	-	-	-	-	-	-	-	-	-	-	-	-	-	-	-	-	-	-	-	-	-	-	-	-	-	-	-	-	-	-	-	-	-	-	-	T	G
jgi|Sceobl1|19701|snap masked-scaffold 312-processed-gene-0.79-mRNA-1	-	A	C	I	S	S	Q	-	-	-	-	-	-	-	-	-	-	-	-	-	-	-	-	-	-	-	-	-	-	-	-	-	-	-	-	-	-	-	-	-	-	-	-	-	-	-	-	A	G
jgi|Sceobl1|6239|snap masked-scaffold 141-processed-gene-1.78-mRNA-1	-	A	C	I	S	S	Q	-	-	-	-	-	-	-	-	-	-	-	-	-	-	-	-	-	-	-	-	-	-	-	-	-	-	-	-	-	-	-	-	-	-	-	-	-	-	-	-	A	G
jgi|Sobl393 1|13893|SZX79012.1	-	A	C	I	S	S	Q	-	-	-	-	-	-	-	-	-	-	-	-	-	-	-	-	-	-	-	-	-	-	-	-	-	-	-	-	-	-	-	-	-	-	-	-	-	-	-	-	A	G
jgi|Tetstr1|421388|TSEL 012356.t1	-	-	C	P	S	R	V	A	L	D	S	P	-	-	-	-	-	-	-	-	-	-	-	-	-	-	-	-	-	-	-	-	-	-	-	-	-	-	-	-	-	-	-	-	-	-	-	A	W
jgi|Tetstr1|435748|TSEL 024643.t1	-	S	C	K	G	V	L	-	-	-	-	-	-	-	-	-	-	-	-	-	-	-	-	-	-	-	-	-	-	-	-	-	-	-	-	-	-	-	-	-	-	-	-	-	-	-	-	A	G
jgi|Tetstr1|448520|TSEL 035785.t1	-	Q	P	L	Y	T	L	-	-	-	-	-	-	-	-	-	-	-	-	-	-	-	-	-	-	-	-	-	-	-	-	-	-	-	-	-	-	-	-	-	-	-	-	-	-	-	-	-	-
jgi|Tetstr1|453734|TSEL 040687.t1	-	S	C	K	G	V	L	-	-	-	-	-	-	-	-	-	-	-	-	-	-	-	-	-	-	-	-	-	-	-	-	-	-	-	-	-	-	-	-	-	-	-	-	-	-	-	-	A	G
jgi|TrebA12 1|3921|rna-gnl|WGS:VXIU|FRX49 06295-mRNA-1 mrna FRX49 06295	-	S	C	R	H	T	L	-	-	-	-	-	-	-	-	-	-	-	-	-	-	-	-	-	-	-	-	-	-	-	-	-	-	-	-	-	-	-	-	-	-	-	-	-	-	-	-	K	G
jgi|Volca2 1|6697|Vocar.0023s0015.1	-	V	C	L	K	Q	L	-	-	-	-	-	-	-	-	-	-	-	-	-	-	-	-	-	-	-	-	-	-	-	-	-	-	-	-	-	-	-	-	-	-	-	-	-	-	-	-	D	G
jgi|Mesvir1|19684|Mv09954-RA.1	F	R	C	I	A	E	L	-	-	-	-	-	-	-	-	-	-	-	-	-	-	-	-	-	-	-	-	-	-	-	-	-	-	-	-	-	-	-	-	-	-	-	-	-	-	-	-	V	G
tr|A0A369RV93|A0A369RV93 9METZ Apoptotic protease-activating factor 1 OS Trichoplax sp. H2 OX 287889 GN TrispH2 007812 PE 4 SV 1	-	-	-	-	-	-	-	-	-	-	-	-	-	-	-	-	-	-	-	-	-	-	-	-	-	-	-	-	-	-	-	-	-	-	-	-	-	-	-	-	-	-	-	-	-	-	-	N	Q
tr|A0A2B4SA85|A0A2B4SA85 STYPI Apoptotic protease-activating factor 1 OS Stylophora pistillata OX 50429 GN apaf1 PE 4 SV 1	-	K	T	I	Q	E	F	-	-	-	-	-	-	-	-	-	-	-	-	-	-	-	-	-	-	-	-	-	-	-	-	-	-	-	-	-	-	-	-	-	-	-	-	-	-	-	-	K	E
tr|A0A235IQ43|A0A235IQ43 9NOSO WD REPEATS REGION domain-containing protein OS Nostoc sp. Peltigera membranacea cyanobiont 232 OX 2014531 GN CDG79 36525 PE 4 SV 1	-	K	E	L	F	S	L	-	-	-	-	-	-	-	-	-	-	-	-	-	-	-	-	-	-	-	-	-	-	-	-	-	-	-	-	-	-	-	-	-	-	-	-	-	-	-	-	K	G
tr|A0A1Z4M7A7|A0A1Z4M7A7 MICDP WD repeat protein OS Fremyella diplosiphon NIES-3275 OX 1973485 GN NIES3275 13750 PE 4 SV 1	-	Q	E	L	R	T	L	-	-	-	-	-	-	-	-	-	-	-	-	-	-	-	-	-	-	-	-	-	-	-	-	-	-	-	-	-	-	-	-	-	-	-	-	-	-	-	-	V	G
sp|O14727|APAF HUMAN Apoptotic protease-activating factor 1 OS Homo sapiens OX 9606 GN APAF1 PE 1 SV 2	-	R	I	F	Q	S	R	-	-	-	-	-	-	-	-	-	-	-	-	-	-	-	-	-	-	-	-	-	-	-	-	-	-	-	-	-	-	-	-	-	-	-	-	-	-	-	-	F	Q
tr|A0A1Z4FQM5|A0A1Z4FQM5 9CYAN WD repeat protein OS Calothrix sp. NIES-2098 OX 1954171 GN NIES2098 06590 PE 4 SV 1	-	E	Q	L	R	T	L	-	-	-	-	-	-	-	-	-	-	-	-	-	-	-	-	-	-	-	-	-	-	-	-	-	-	-	-	-	-	-	-	-	-	-	-	-	-	-	-	T	G
jgi|Chocri1|2857|XM 005715410.1	-	G	L	V	H	E	I	I	-	-	-	-	-	-	-	-	-	-	-	-	-	-	-	-	-	-	-	-	-	-	-	-	-	-	-	-	-	-	-	-	-	-	-	-	-	-	-	R	G
jgi|Chocri1|3521|XM 005715388.1	-	K	V	I	Q	E	V	-	-	-	-	-	-	-	-	-	-	-	-	-	-	-	-	-	-	-	-	-	-	-	-	-	-	-	-	-	-	-	-	-	-	-	-	-	-	-	-	K	P
jgi|Graco1|9610|PXF45037.1 tr1	-	-	-	-	-	-	-	-	-	-	-	-	-	-	-	-	-	-	-	-	-	-	-	-	-	-	-	-	-	-	-	-	-	-	-	-	-	-	-	-	-	-	-	-	-	-	-	-	-
jgi|Graco1|9625|PXF45022.1 tr1	-	D	A	L	T	P	L	L	-	-	-	-	-	-	-	-	-	-	-	-	-	-	-	-	-	-	-	-	-	-	-	-	-	-	-	-	-	-	-	-	-	-	-	-	-	-	-	V	G
Q00808 delta 1-830	-	T	C	T	Q	T	L	-	-	-	-	-	-	-	-	-	-	-	-	-	-	-	-	-	-	-	-	-	-	-	-	-	-	-	-	-	-	-	-	-	-	-	-	-	-	-	-	E	G
jgi|Ulvmu1|6947|UM033 0004.1	R	D	V	A	S	-	L	A	V	V	L	E	-	-	-	-	-	-	-	-	-	-	-	-	-	-	-	-	-	-	-	-	-	-	-	-	-	-	-	-	-	-	-	-	-	-	-	-	-
jgi|Astpho2|2441|Aster-05689	W	D	L	K	T	-	G	E	C	V	Q	T	-	-	-	-	-	-	-	-	-	-	-	-	-	-	-	-	-	-	-	-	-	-	-	-	-	-	-	-	-	-	-	-	-	-	-	-	-
jgi|Auxeprot1|1644|XM 011401304.1	W	D	A	A	T	-	G	A	R	L	G	G	-	-	-	-	-	-	-	-	-	-	-	-	-	-	-	-	-	-	-	-	-	-	-	-	-	-	-	-	-	-	-	-	-	-	-	-	-
jgi|Botrbrau1|18437|Bobra.0072s0025.1	W	D	L	Q	M	-	G	K	L	L	R	T	-	-	-	-	-	-	-	-	-	-	-	-	-	-	-	-	-	-	-	-	-	-	-	-	-	-	-	-	-	-	-	-	-	-	-	-	-
jgi|Caulen1|91263|g6499.t1	W	D	L	S	T	-	G	E	C	I	R	S	-	-	-	-	-	-	-	-	-	-	-	-	-	-	-	-	-	-	-	-	-	-	-	-	-	-	-	-	-	-	-	-	-	-	-	-	-
jgi|Caulen1|93918|g8504.t1	W	D	L	N	T	-	G	E	C	L	R	R	-	-	-	-	-	-	-	-	-	-	-	-	-	-	-	-	-	-	-	-	-	-	-	-	-	-	-	-	-	-	-	-	-	-	-	-	-
jgi|Chleu1|8914|rna-CEUSTIGMA g6995.t1	W	N	A	E	Q	-	G	T	L	I	S	N	-	-	-	-	-	-	-	-	-	-	-	-	-	-	-	-	-	-	-	-	-	-	-	-	-	-	-	-	-	-	-	-	-	-	-	-	-
jgi|ChlNC64A 1|136376|IGS.gm 16 00099	W	D	V	P	T	-	L	H	L	A	R	T	-	-	-	-	-	-	-	-	-	-	-	-	-	-	-	-	-	-	-	-	-	-	-	-	-	-	-	-	-	-	-	-	-	-	-	-	-
jgi|Chloso1602 1|3237|rna-gnl|WGS:LHPG|mrna.C2E21 7573	W	D	V	P	S	-	L	S	L	I	R	T	-	-	-	-	-	-	-	-	-	-	-	-	-	-	-	-	-	-	-	-	-	-	-	-	-	-	-	-	-	-	-	-	-	-	-	-	-
jgi|Chlre5 6|6128|Cre14.g611750.t1.1	W	H	W	S	D	-	Y	T	R	A	V	A	A	V	G	R	R	A	S	L	K	R	R	E	L	L	M	R	S	V	L	A	T	M	T	T	G	G	L	A	R	G	G	G	G	H	T	I	S
jgi|Chlre5 6|7610|Cre16.g678808.t1.1	W	N	W	G	E	-	Y	S	A	A	A	S	V	A	G	H	R	R	S	M	E	R	R	E	L	I	L	H	T	L	H	T	A	T	G	S	A	G	-	-	-	-	-	-	-	-	-	-	-
jgi|Chrzof1|12547|UNPLg00498.t1	W	N	L	Q	D	-	N	I	T	T	V	S	-	-	-	-	-	-	-	-	-	-	-	-	-	-	-	-	-	-	-	-	-	-	-	-	-	-	-	-	-	-	-	-	-	-	-	-	-
jgi|Chrzof1|13249|Cz07g26030.t1	W	N	L	Q	D	-	S	T	S	T	V	S	-	-	-	-	-	-	-	-	-	-	-	-	-	-	-	-	-	-	-	-	-	-	-	-	-	-	-	-	-	-	-	-	-	-	-	-	-
jgi|Gonpec1|10004|rna10079	W	N	L	N	D	-	F	S	-	-	-	-	-	-	-	-	-	-	-	-	-	-	-	-	-	-	-	-	-	-	-	-	-	-	-	-	-	-	-	-	-	-	-	-	-	-	-	-	-
jgi|Picre1|32651|NNA 007997.t1	W	D	I	A	E	-	Q	K	F	L	Y	G	-	-	-	-	-	-	-	-	-	-	-	-	-	-	-	-	-	-	-	-	-	-	-	-	-	-	-	-	-	-	-	-	-	-	-	-	-
jgi|Picsp 1|2572|NSC 00803-R1 wd-40 repeat protein	W	D	M	E	S	-	K	E	I	V	S	E	-	-	-	-	-	-	-	-	-	-	-	-	-	-	-	-	-	-	-	-	-	-	-	-	-	-	-	-	-	-	-	-	-	-	-	-	-
jgi|Rapsub1|11103|Rsub 10787	W	D	G	K	S	P	G	S	H	A	V	A	-	-	-	-	-	-	-	-	-	-	-	-	-	-	-	-	-	-	-	-	-	-	-	-	-	-	-	-	-	-	-	-	-	-	-	-	-
jgi|Sceobl1|19701|snap masked-scaffold 312-processed-gene-0.79-mRNA-1	W	D	L	Q	T	-	G	A	P	S	I	C	-	-	-	-	-	-	-	-	-	-	-	-	-	-	-	-	-	-	-	-	-	-	-	-	-	-	-	-	-	-	-	-	-	-	-	-	-
jgi|Sceobl1|6239|snap masked-scaffold 141-processed-gene-1.78-mRNA-1	W	D	L	Q	T	-	G	A	P	A	I	C	-	-	-	-	-	-	-	-	-	-	-	-	-	-	-	-	-	-	-	-	-	-	-	-	-	-	-	-	-	-	-	-	-	-	-	-	-
jgi|Sobl393 1|13893|SZX79012.1	W	D	L	Q	T	-	G	A	P	S	I	C	-	-	-	-	-	-	-	-	-	-	-	-	-	-	-	-	-	-	-	-	-	-	-	-	-	-	-	-	-	-	-	-	-	-	-	-	-
jgi|Tetstr1|421388|TSEL 012356.t1	W	D	L	G	F	-	M	A	L	Q	P	R	L	A	A	-	-	-	-	-	-	-	-	-	-	-	-	-	-	-	-	-	-	-	-	-	-	-	-	-	-	-	-	-	-	-	-	-	-
jgi|Tetstr1|435748|TSEL 024643.t1	W	D	L	G	R	-	L	G	A	P	D	S	E	G	V	A	P	S	R	C	-	-	-	-	-	-	-	-	-	-	-	-	-	-	-	-	-	-	-	-	-	-	-	-	-	-	-	-	-
jgi|Tetstr1|448520|TSEL 035785.t1	W	D	L	E	N	-	G	E	C	V	Q	A	-	-	-	-	-	-	-	-	-	-	-	-	-	-	-	-	-	-	-	-	-	-	-	-	-	-	-	-	-	-	-	-	-	-	-	-	-
jgi|Tetstr1|453734|TSEL 040687.t1	W	D	L	G	R	-	L	G	A	P	D	S	E	G	V	A	P	S	R	C	-	-	-	-	-	-	-	-	-	-	-	-	-	-	-	-	-	-	-	-	-	-	-	-	-	-	-	-	-
jgi|TrebA12 1|3921|rna-gnl|WGS:VXIU|FRX49 06295-mRNA-1 mrna FRX49 06295	W	D	C	I	T	-	G	S	C	S	A	T	-	-	-	-	-	-	-	-	-	-	-	-	-	-	-	-	-	-	-	-	-	-	-	-	-	-	-	-	-	-	-	-	-	-	-	-	-
jgi|Volca2 1|6697|Vocar.0023s0015.1	W	N	W	S	E	-	Y	S	A	A	A	Q	E	V	G	L	R	R	S	L	E	R	R	E	V	M	-	-	-	-	L	A	T	L	T	T	A	G	-	-	-	G	S	T	G	R	A	T	S
jgi|Mesvir1|19684|Mv09954-RA.1	W	D	L	A	N	-	G	T	C	A	A	T	L	K	G	T	L	F	L	D	V	R	V	L	C	E	-	-	-	-	-	-	-	-	-	-	-	-	-	-	-	-	-	-	-	-	-	-	-
tr|A0A369RV93|A0A369RV93 9METZ Apoptotic protease-activating factor 1 OS Trichoplax sp. H2 OX 287889 GN TrispH2 007812 PE 4 SV 1	L	S	R	R	N	-	G	Y	L	L	G	K	-	-	-	-	-	-	-	-	-	-	-	-	-	-	-	-	-	-	-	-	-	-	-	-	-	-	-	-	-	-	-	-	-	-	-	-	-
tr|A0A2B4SA85|A0A2B4SA85 STYPI Apoptotic protease-activating factor 1 OS Stylophora pistillata OX 50429 GN apaf1 PE 4 SV 1	Y	N	C	V	D	-	G	T	L	A	F	S	-	-	-	-	-	-	-	-	-	-	-	-	-	-	-	-	-	-	-	-	-	-	-	-	-	-	-	-	-	-	-	-	-	-	-	-	-
tr|A0A235IQ43|A0A235IQ43 9NOSO WD REPEATS REGION domain-containing protein OS Nostoc sp. Peltigera membranacea cyanobiont 232 OX 2014531 GN CDG79 36525 PE 4 SV 1	W	N	L	T	T	-	K	K	E	L	F	-	-	-	-	-	-	-	-	-	-	-	-	-	-	-	-	-	-	-	-	-	-	-	-	-	-	-	-	-	-	-	-	-	-	-	-	-	-
tr|A0A1Z4M7A7|A0A1Z4M7A7 MICDP WD repeat protein OS Fremyella diplosiphon NIES-3275 OX 1973485 GN NIES3275 13750 PE 4 SV 1	W	N	W	Q	T	-	G	Q	E	L	R	-	-	-	-	-	-	-	-	-	-	-	-	-	-	-	-	-	-	-	-	-	-	-	-	-	-	-	-	-	-	-	-	-	-	-	-	-	-
sp|O14727|APAF HUMAN Apoptotic protease-activating factor 1 OS Homo sapiens OX 9606 GN APAF1 PE 1 SV 2	W	N	W	Q	L	-	D	K	C	I	-	-	-	-	-	-	-	-	-	-	-	-	-	-	-	-	-	-	-	-	-	-	-	-	-	-	-	-	-	-	-	-	-	-	-	-	-	-	-
tr|A0A1Z4FQM5|A0A1Z4FQM5 9CYAN WD repeat protein OS Calothrix sp. NIES-2098 OX 1954171 GN NIES2098 06590 PE 4 SV 1	W	N	W	Q	T	-	G	E	Q	V	Y	-	-	-	-	-	-	-	-	-	-	-	-	-	-	-	-	-	-	-	-	-	-	-	-	-	-	-	-	-	-	-	-	-	-	-	-	-	-
jgi|Chocri1|2857|XM 005715410.1	W	D	C	R	D	-	P	S	G	S	D	P	L	-	-	-	-	-	-	-	-	-	-	-	-	-	-	-	-	-	-	-	-	-	-	-	-	-	-	-	-	-	-	-	-	-	-	-	-
jgi|Chocri1|3521|XM 005715388.1	W	D	S	D	A	-	G	R	V	V	G	E	-	-	-	-	-	-	-	-	-	-	-	-	-	-	-	-	-	-	-	-	-	-	-	-	-	-	-	-	-	-	-	-	-	-	-	-	-
jgi|Graco1|9610|PXF45037.1 tr1	W	D	W	R	N	-	R	R	Q	I	G	G	-	-	-	-	-	-	-	-	-	-	-	-	-	-	-	-	-	-	-	-	-	-	-	-	-	-	-	-	-	-	-	-	-	-	-	-	-
jgi|Graco1|9625|PXF45022.1 tr1	W	N	A	E	D	-	G	R	S	M	F	V	-	-	-	-	-	-	-	-	-	-	-	-	-	-	-	-	-	-	-	-	-	-	-	-	-	-	-	-	-	-	-	-	-	-	-	-	-
Q00808 delta 1-830	W	D	A	A	S	-	G	T	C	T	Q	-	-	-	-	-	-	-	-	-	-	-	-	-	-	-	-	-	-	-	-	-	-	-	-	-	-	-	-	-	-	-	-	-	-	-	-	-	-
jgi|Ulvmu1|6947|UM033 0004.1	-	-	-	-	-	-	-	-	-	-	-	-	-	-	-	-	-	-	-	-	-	-	-	-	-	-	-	-	-	-	-	-	-	-	-	-	-	-	-	-	-	-	-	-	-	-	-	-	-
jgi|Astpho2|2441|Aster-05689	-	-	-	-	-	-	-	-	-	-	-	-	-	-	-	-	-	-	-	-	-	-	-	-	-	-	-	-	-	-	-	-	-	-	-	-	-	-	-	-	-	-	-	-	-	-	-	-	-
jgi|Auxeprot1|1644|XM 011401304.1	-	-	-	-	-	-	-	-	-	-	-	-	-	-	-	-	-	-	-	-	-	-	-	-	-	-	-	-	-	-	-	-	-	-	-	-	-	-	-	-	-	-	-	-	-	-	-	-	-
jgi|Botrbrau1|18437|Bobra.0072s0025.1	-	-	-	-	-	-	-	-	-	-	-	-	-	-	-	-	-	-	-	-	-	-	-	-	-	-	-	-	-	-	-	-	-	-	-	-	-	-	-	-	-	-	-	-	-	-	-	-	-
jgi|Caulen1|91263|g6499.t1	-	-	-	-	-	-	-	-	-	-	-	-	-	-	-	-	-	-	-	-	-	-	-	-	-	-	-	-	-	-	-	-	-	-	-	-	-	-	-	-	-	-	-	-	-	-	-	-	-
jgi|Caulen1|93918|g8504.t1	-	-	-	-	-	-	-	-	-	-	-	-	-	-	-	-	-	-	-	-	-	-	-	-	-	-	-	-	-	-	-	-	-	-	-	-	-	-	-	-	-	-	-	-	-	-	-	-	-
jgi|Chleu1|8914|rna-CEUSTIGMA g6995.t1	-	-	-	-	-	-	-	-	-	-	-	-	-	-	-	-	-	-	-	-	-	-	-	-	-	-	-	-	-	-	-	-	-	-	-	-	-	-	-	-	-	-	-	-	-	-	-	-	-
jgi|ChlNC64A 1|136376|IGS.gm 16 00099	-	-	-	-	-	-	-	-	-	-	-	-	-	-	-	-	-	-	-	-	-	-	-	-	-	-	-	-	-	-	-	-	-	-	-	-	-	-	-	-	-	-	-	-	-	-	-	-	-
jgi|Chloso1602 1|3237|rna-gnl|WGS:LHPG|mrna.C2E21 7573	-	-	-	-	-	-	-	-	-	-	-	-	-	-	-	-	-	-	-	-	-	-	-	-	-	-	-	-	-	-	-	-	-	-	-	-	-	-	-	-	-	-	-	-	-	-	-	-	-
jgi|Chlre5 6|6128|Cre14.g611750.t1.1	S	G	G	G	G	G	G	S	T	K	I	R	T	G	S	A	G	G	V	S	A	I	A	A	G	A	M	G	A	P	H	R	A	R	A	P	I	V	P	A	G	R	A	G	S	G	S	S	T
jgi|Chlre5 6|7610|Cre16.g678808.t1.1	-	-	-	-	-	-	-	-	-	-	-	-	-	S	R	S	L	A	G	L	T	A	G	G	T	S	V	G	Q	P	G	S	E	L	G	M	G	L	G	D	R	A	T	N	S	T	I	A	T
jgi|Chrzof1|12547|UNPLg00498.t1	-	-	-	-	-	-	-	-	-	-	-	-	-	-	-	-	-	-	-	-	-	-	-	-	-	-	-	-	-	-	-	-	-	-	-	-	-	-	-	-	-	-	-	-	-	-	-	-	-
jgi|Chrzof1|13249|Cz07g26030.t1	-	-	-	-	-	-	-	-	-	-	-	-	-	-	-	-	-	-	-	-	-	-	-	-	-	-	-	-	-	-	-	-	-	-	-	-	-	-	-	-	-	-	-	-	-	-	-	-	-
jgi|Gonpec1|10004|rna10079	-	-	-	-	-	-	-	-	-	-	-	-	-	-	-	-	-	-	-	-	-	-	-	-	-	-	-	-	-	-	-	-	-	-	-	-	-	-	-	-	-	-	-	-	-	-	-	-	-
jgi|Picre1|32651|NNA 007997.t1	-	-	-	-	-	-	-	-	-	-	-	-	-	-	-	-	-	-	-	-	-	-	-	-	-	-	-	-	-	-	-	-	-	-	-	-	-	-	-	-	-	-	-	-	-	-	-	-	-
jgi|Picsp 1|2572|NSC 00803-R1 wd-40 repeat protein	-	-	-	-	-	-	-	-	-	-	-	-	-	-	-	-	-	-	-	-	-	-	-	-	-	-	-	-	-	-	-	-	-	-	-	-	-	-	-	-	-	-	-	-	-	-	-	-	-
jgi|Rapsub1|11103|Rsub 10787	-	-	-	-	-	-	-	-	-	-	-	-	-	-	-	-	-	-	-	-	-	-	-	-	-	-	-	-	-	-	-	-	-	-	-	-	-	-	-	-	-	-	-	-	-	-	-	-	-
jgi|Sceobl1|19701|snap masked-scaffold 312-processed-gene-0.79-mRNA-1	-	-	-	-	-	-	-	-	-	-	-	-	-	-	-	-	-	-	-	-	-	-	-	-	-	-	-	-	-	-	-	-	-	-	-	-	-	-	-	-	-	-	-	-	-	-	-	-	-
jgi|Sceobl1|6239|snap masked-scaffold 141-processed-gene-1.78-mRNA-1	-	-	-	-	-	-	-	-	-	-	-	-	-	-	-	-	-	-	-	-	-	-	-	-	-	-	-	-	-	-	-	-	-	-	-	-	-	-	-	-	-	-	-	-	-	-	-	-	-
jgi|Sobl393 1|13893|SZX79012.1	-	-	-	-	-	-	-	-	-	-	-	-	-	-	-	-	-	-	-	-	-	-	-	-	-	-	-	-	-	-	-	-	-	-	-	-	-	-	-	-	-	-	-	-	-	-	-	-	-
jgi|Tetstr1|421388|TSEL 012356.t1	-	-	-	-	-	-	-	-	-	-	-	-	-	-	-	-	-	-	-	-	-	-	-	-	-	-	-	-	-	-	-	-	-	-	-	-	-	-	-	-	-	-	-	-	-	-	-	-	-
jgi|Tetstr1|435748|TSEL 024643.t1	-	-	-	-	-	-	-	-	-	-	-	-	-	-	-	-	-	-	-	-	-	-	-	-	-	-	-	-	-	-	-	-	-	-	-	-	-	-	-	-	-	-	-	-	-	-	-	-	-
jgi|Tetstr1|448520|TSEL 035785.t1	-	-	-	-	-	-	-	-	-	-	-	-	-	-	-	-	-	-	-	-	-	-	-	-	-	-	-	-	-	-	-	-	-	-	-	-	-	-	-	-	-	-	-	-	-	-	-	-	-
jgi|Tetstr1|453734|TSEL 040687.t1	-	-	-	-	-	-	-	-	-	-	-	-	-	-	-	-	-	-	-	-	-	-	-	-	-	-	-	-	-	-	-	-	-	-	-	-	-	-	-	-	-	-	-	-	-	-	-	-	-
jgi|TrebA12 1|3921|rna-gnl|WGS:VXIU|FRX49 06295-mRNA-1 mrna FRX49 06295	-	-	-	-	-	-	-	-	-	-	-	-	-	-	-	-	-	-	-	-	-	-	-	-	-	-	-	-	-	-	-	-	-	-	-	-	-	-	-	-	-	-	-	-	-	-	-	-	-
jgi|Volca2 1|6697|Vocar.0023s0015.1	A	A	N	G	G	G	G	S	P	C	G	T	S	N	R	S	S	E	E	D	P	M	A	A	L	A	A	L	-	-	-	-	-	-	-	K	P	P	D	A	G	G	L	A	A	G	G	-	-
jgi|Mesvir1|19684|Mv09954-RA.1	-	-	-	-	-	-	-	-	-	-	-	-	-	-	-	-	-	-	-	-	-	-	-	-	-	-	-	-	-	-	-	-	-	-	-	-	-	-	-	-	-	-	-	-	-	-	-	-	-
tr|A0A369RV93|A0A369RV93 9METZ Apoptotic protease-activating factor 1 OS Trichoplax sp. H2 OX 287889 GN TrispH2 007812 PE 4 SV 1	-	-	-	-	-	-	-	-	-	-	-	-	-	-	-	-	-	-	-	-	-	-	-	-	-	-	-	-	-	-	-	-	-	-	-	-	-	-	-	-	-	-	-	-	-	-	-	-	-
tr|A0A2B4SA85|A0A2B4SA85 STYPI Apoptotic protease-activating factor 1 OS Stylophora pistillata OX 50429 GN apaf1 PE 4 SV 1	-	-	-	-	-	-	-	-	-	-	-	-	-	-	-	-	-	-	-	-	-	-	-	-	-	-	-	-	-	-	-	-	-	-	-	-	-	-	-	-	-	-	-	-	-	-	-	-	-
tr|A0A235IQ43|A0A235IQ43 9NOSO WD REPEATS REGION domain-containing protein OS Nostoc sp. Peltigera membranacea cyanobiont 232 OX 2014531 GN CDG79 36525 PE 4 SV 1	-	-	-	-	-	-	-	-	-	-	-	-	-	-	-	-	-	-	-	-	-	-	-	-	-	-	-	-	-	-	-	-	-	-	-	-	-	-	-	-	-	-	-	-	-	-	-	-	-
tr|A0A1Z4M7A7|A0A1Z4M7A7 MICDP WD repeat protein OS Fremyella diplosiphon NIES-3275 OX 1973485 GN NIES3275 13750 PE 4 SV 1	-	-	-	-	-	-	-	-	-	-	-	-	-	-	-	-	-	-	-	-	-	-	-	-	-	-	-	-	-	-	-	-	-	-	-	-	-	-	-	-	-	-	-	-	-	-	-	-	-
sp|O14727|APAF HUMAN Apoptotic protease-activating factor 1 OS Homo sapiens OX 9606 GN APAF1 PE 1 SV 2	-	-	-	-	-	-	-	-	-	-	-	-	-	-	-	-	-	-	-	-	-	-	-	-	-	-	-	-	-	-	-	-	-	-	-	-	-	-	-	-	-	-	-	-	-	-	-	-	-
tr|A0A1Z4FQM5|A0A1Z4FQM5 9CYAN WD repeat protein OS Calothrix sp. NIES-2098 OX 1954171 GN NIES2098 06590 PE 4 SV 1	-	-	-	-	-	-	-	-	-	-	-	-	-	-	-	-	-	-	-	-	-	-	-	-	-	-	-	-	-	-	-	-	-	-	-	-	-	-	-	-	-	-	-	-	-	-	-	-	-
jgi|Chocri1|2857|XM 005715410.1	-	-	-	-	-	-	-	-	-	-	-	-	-	-	-	-	-	-	-	-	-	-	-	-	-	-	-	-	-	-	-	-	-	-	-	-	-	-	-	-	-	-	-	-	-	-	-	-	-
jgi|Chocri1|3521|XM 005715388.1	-	-	-	-	-	-	-	-	-	-	-	-	-	-	-	-	-	-	-	-	-	-	-	-	-	-	-	-	-	-	-	-	-	-	-	-	-	-	-	-	-	-	-	-	-	-	-	-	-
jgi|Graco1|9610|PXF45037.1 tr1	-	-	-	-	-	-	-	-	-	-	-	-	-	-	-	-	-	-	-	-	-	-	-	-	-	-	-	-	-	-	-	-	-	-	-	-	-	-	-	-	-	-	-	-	-	-	-	-	-
jgi|Graco1|9625|PXF45022.1 tr1	-	-	-	-	-	-	-	-	-	-	-	-	-	-	-	-	-	-	-	-	-	-	-	-	-	-	-	-	-	-	-	-	-	-	-	-	-	-	-	-	-	-	-	-	-	-	-	-	-
Q00808 delta 1-830	-	-	-	-	-	-	-	-	-	-	-	-	-	-	-	-	-	-	-	-	-	-	-	-	-	-	-	-	-	-	-	-	-	-	-	-	-	-	-	-	-	-	-	-	-	-	-	-	-
jgi|Ulvmu1|6947|UM033 0004.1	-	-	-	-	-	-	-	-	-	-	-	-	-	-	-	-	-	-	-	-	-	-	-	-	-	-	-	-	-	-	-	-	-	-	-	-	-	-	-	-	-	-	-	-	-	-	-	-	-
jgi|Astpho2|2441|Aster-05689	-	-	-	-	-	-	-	-	-	-	-	-	-	-	-	-	-	-	-	-	-	-	-	-	-	-	-	-	-	-	-	-	-	-	-	-	-	-	-	-	-	-	-	-	-	-	-	-	-
jgi|Auxeprot1|1644|XM 011401304.1	-	-	-	-	-	-	-	-	-	-	-	-	-	-	-	-	-	-	-	-	-	-	-	-	-	-	-	-	-	-	-	-	-	-	-	-	-	-	-	-	-	-	-	-	-	-	-	-	-
jgi|Botrbrau1|18437|Bobra.0072s0025.1	-	-	-	-	-	-	-	-	-	-	-	-	-	-	-	-	-	-	-	-	-	-	-	-	-	-	-	-	-	-	-	-	-	-	-	-	-	-	-	-	-	-	-	-	-	-	-	-	-
jgi|Caulen1|91263|g6499.t1	-	-	-	-	-	-	-	-	-	-	-	-	-	-	-	-	-	-	-	-	-	-	-	-	-	-	-	-	-	-	-	-	-	-	-	-	-	-	-	-	-	-	-	-	-	-	-	-	-
jgi|Caulen1|93918|g8504.t1	-	-	-	-	-	-	-	-	-	-	-	-	-	-	-	-	-	-	-	-	-	-	-	-	-	-	-	-	-	-	-	-	-	-	-	-	-	-	-	-	-	-	-	-	-	-	-	-	-
jgi|Chleu1|8914|rna-CEUSTIGMA g6995.t1	-	-	-	-	-	-	-	-	-	-	-	-	-	-	-	-	-	-	-	-	-	-	-	-	-	-	-	-	-	-	-	-	-	-	-	-	-	-	-	-	-	-	-	-	-	-	-	-	-
jgi|ChlNC64A 1|136376|IGS.gm 16 00099	-	-	-	-	-	-	-	-	-	-	-	-	-	-	-	-	-	-	-	-	-	-	-	-	-	-	-	-	-	-	-	-	-	-	-	-	-	-	-	-	-	-	-	-	-	-	-	-	-
jgi|Chloso1602 1|3237|rna-gnl|WGS:LHPG|mrna.C2E21 7573	-	-	-	-	-	-	-	-	-	-	-	-	-	-	-	-	-	-	-	-	-	-	-	-	-	-	-	-	-	-	-	-	-	-	-	-	-	-	-	-	-	-	-	-	-	-	-	-	-
jgi|Chlre5 6|6128|Cre14.g611750.t1.1	D	L	T	G	S	A	A	T	A	D	G	T	S	S	S	I	G	G	L	T	G	D	L	T	A	A	A	A	A	A	A	A	A	L	A	V	G	N	A	S	T	A	S	T	A	T	T	L	R
jgi|Chlre5 6|7610|Cre16.g678808.t1.1	G	S	P	P	V	S	T	P	A	S	A	L	G	V	G	M	G	H	S	G	L	G	A	A	A	L	A	A	A	G	G	T	P	P	L	L	P	L	A	A	T	A	A	A	R	A	T	L	L
jgi|Chrzof1|12547|UNPLg00498.t1	-	-	-	-	-	-	-	-	-	-	-	-	-	-	-	-	-	-	-	-	-	-	-	-	-	-	-	-	-	-	-	-	-	-	-	-	-	-	-	-	-	-	-	-	-	-	-	-	-
jgi|Chrzof1|13249|Cz07g26030.t1	-	-	-	-	-	-	-	-	-	-	-	-	-	-	-	-	-	-	-	-	-	-	-	-	-	-	-	-	-	-	-	-	-	-	-	-	-	-	-	-	-	-	-	-	-	-	-	-	-
jgi|Gonpec1|10004|rna10079	-	-	-	-	-	-	-	-	-	-	-	-	-	-	-	-	-	-	-	-	-	-	-	-	-	-	-	-	-	-	-	-	-	-	-	-	-	-	-	-	-	-	-	-	-	-	-	-	-
jgi|Picre1|32651|NNA 007997.t1	-	-	-	-	-	-	-	-	-	-	-	-	-	-	-	-	-	-	-	-	-	-	-	-	-	-	-	-	-	-	-	-	-	-	-	-	-	-	-	-	-	-	-	-	-	-	-	-	-
jgi|Picsp 1|2572|NSC 00803-R1 wd-40 repeat protein	-	-	-	-	-	-	-	-	-	-	-	-	-	-	-	-	-	-	-	-	-	-	-	-	-	-	-	-	-	-	-	-	-	-	-	-	-	-	-	-	-	-	-	-	-	-	-	-	-
jgi|Rapsub1|11103|Rsub 10787	-	-	-	-	-	-	-	-	-	-	-	-	-	-	-	-	-	-	-	-	-	-	-	-	-	-	-	-	-	-	-	-	-	-	-	-	-	-	-	-	-	-	-	-	-	-	-	-	-
jgi|Sceobl1|19701|snap masked-scaffold 312-processed-gene-0.79-mRNA-1	-	-	-	-	-	-	-	-	-	-	-	-	-	-	-	-	-	-	-	-	-	-	-	-	-	-	-	-	-	-	-	-	-	-	-	-	-	-	-	-	-	-	-	-	-	-	-	-	-
jgi|Sceobl1|6239|snap masked-scaffold 141-processed-gene-1.78-mRNA-1	-	-	-	-	-	-	-	-	-	-	-	-	-	-	-	-	-	-	-	-	-	-	-	-	-	-	-	-	-	-	-	-	-	-	-	-	-	-	-	-	-	-	-	-	-	-	-	-	-
jgi|Sobl393 1|13893|SZX79012.1	-	-	-	-	-	-	-	-	-	-	-	-	-	-	-	-	-	-	-	-	-	-	-	-	-	-	-	-	-	-	-	-	-	-	-	-	-	-	-	-	-	-	-	-	-	-	-	-	-
jgi|Tetstr1|421388|TSEL 012356.t1	-	-	-	-	-	-	-	-	-	-	-	-	-	-	-	-	-	-	-	-	-	-	-	-	-	-	-	-	-	-	-	-	-	-	-	-	-	-	-	-	-	-	-	-	-	-	-	-	-
jgi|Tetstr1|435748|TSEL 024643.t1	-	-	-	-	-	-	-	-	-	-	-	-	-	-	-	-	-	-	-	-	-	-	-	-	-	-	-	-	-	-	-	-	-	-	-	-	-	-	-	-	-	-	-	-	-	-	-	-	-
jgi|Tetstr1|448520|TSEL 035785.t1	-	-	-	-	-	-	-	-	-	-	-	-	-	-	-	-	-	-	-	-	-	-	-	-	-	-	-	-	-	-	-	-	-	-	-	-	-	-	-	-	-	T	Q	L	D	G	D	L	E
jgi|Tetstr1|453734|TSEL 040687.t1	-	-	-	-	-	-	-	-	-	-	-	-	-	-	-	-	-	-	-	-	-	-	-	-	-	-	-	-	-	-	-	-	-	-	-	-	-	-	-	-	-	-	-	-	-	-	-	-	-
jgi|TrebA12 1|3921|rna-gnl|WGS:VXIU|FRX49 06295-mRNA-1 mrna FRX49 06295	-	-	-	-	-	-	-	-	-	-	-	-	-	-	-	-	-	-	-	-	-	-	-	-	-	-	-	-	-	-	-	-	-	-	-	-	-	-	-	-	-	-	-	-	-	-	-	-	-
jgi|Volca2 1|6697|Vocar.0023s0015.1	L	L	S	S	A	A	G	S	I	S	P	R	H	P	P	Q	A	P	S	P	G	-	-	-	-	-	-	-	-	-	-	-	-	-	-	-	-	-	S	G	V	K	P	C	K	S	L	L	D
jgi|Mesvir1|19684|Mv09954-RA.1	-	-	-	-	-	-	-	-	-	-	-	-	-	-	-	-	-	-	-	-	-	-	-	-	-	-	-	-	-	-	-	-	-	-	-	-	-	-	-	-	-	-	-	-	-	-	-	-	-
tr|A0A369RV93|A0A369RV93 9METZ Apoptotic protease-activating factor 1 OS Trichoplax sp. H2 OX 287889 GN TrispH2 007812 PE 4 SV 1	-	-	-	-	-	-	-	-	-	-	-	-	-	-	-	-	-	-	-	-	-	-	-	-	-	-	-	-	-	-	-	-	-	-	-	-	-	-	-	-	-	-	-	-	-	-	-	-	-
tr|A0A2B4SA85|A0A2B4SA85 STYPI Apoptotic protease-activating factor 1 OS Stylophora pistillata OX 50429 GN apaf1 PE 4 SV 1	-	-	-	-	-	-	-	-	-	-	-	-	-	-	-	-	-	-	-	-	-	-	-	-	-	-	-	-	-	-	-	-	-	-	-	-	-	-	-	-	-	-	-	-	-	-	-	-	-
tr|A0A235IQ43|A0A235IQ43 9NOSO WD REPEATS REGION domain-containing protein OS Nostoc sp. Peltigera membranacea cyanobiont 232 OX 2014531 GN CDG79 36525 PE 4 SV 1	-	-	-	-	-	-	-	-	-	-	-	-	-	-	-	-	-	-	-	-	-	-	-	-	-	-	-	-	-	-	-	-	-	-	-	-	-	-	-	-	-	-	-	-	-	-	-	-	-
tr|A0A1Z4M7A7|A0A1Z4M7A7 MICDP WD repeat protein OS Fremyella diplosiphon NIES-3275 OX 1973485 GN NIES3275 13750 PE 4 SV 1	-	-	-	-	-	-	-	-	-	-	-	-	-	-	-	-	-	-	-	-	-	-	-	-	-	-	-	-	-	-	-	-	-	-	-	-	-	-	-	-	-	-	-	-	-	-	-	-	-
sp|O14727|APAF HUMAN Apoptotic protease-activating factor 1 OS Homo sapiens OX 9606 GN APAF1 PE 1 SV 2	-	-	-	-	-	-	-	-	-	-	-	-	-	-	-	-	-	-	-	-	-	-	-	-	-	-	-	-	-	-	-	-	-	-	-	-	-	-	-	-	-	-	-	-	-	-	-	-	-
tr|A0A1Z4FQM5|A0A1Z4FQM5 9CYAN WD repeat protein OS Calothrix sp. NIES-2098 OX 1954171 GN NIES2098 06590 PE 4 SV 1	-	-	-	-	-	-	-	-	-	-	-	-	-	-	-	-	-	-	-	-	-	-	-	-	-	-	-	-	-	-	-	-	-	-	-	-	-	-	-	-	-	-	-	-	-	-	-	-	-
jgi|Chocri1|2857|XM 005715410.1	-	-	-	-	-	-	-	-	-	-	-	-	-	-	-	-	-	-	-	-	-	-	-	-	-	-	-	-	-	-	-	-	-	-	-	-	-	-	-	-	-	-	-	-	-	-	-	-	-
jgi|Chocri1|3521|XM 005715388.1	-	-	-	-	-	-	-	-	-	-	-	-	-	-	-	-	-	-	-	-	-	-	-	-	-	-	-	-	-	-	-	-	-	-	-	-	-	-	-	-	-	-	-	-	-	-	-	-	-
jgi|Graco1|9610|PXF45037.1 tr1	-	-	-	-	-	-	-	-	-	-	-	-	-	-	-	-	-	-	-	-	-	-	-	-	-	-	-	-	-	-	-	-	-	-	-	-	-	-	-	-	-	-	-	-	-	-	-	-	-
jgi|Graco1|9625|PXF45022.1 tr1	-	-	-	-	-	-	-	-	-	-	-	-	-	-	-	-	-	-	-	-	-	-	-	-	-	-	-	-	-	-	-	-	-	-	-	-	-	-	-	-	-	-	-	-	-	-	-	-	-
Q00808 delta 1-830	-	-	-	-	-	-	-	-	-	-	-	-	-	-	-	-	-	-	-	-	-	-	-	-	-	-	-	-	-	-	-	-	-	-	-	-	-	-	-	-	-	-	-	-	-	-	-	-	-
jgi|Ulvmu1|6947|UM033 0004.1	-	G	M	M	D	G	L	E	G	H	S	A	G	V	N	A	-	-	-	-	-	-	-	-	-	-	-	-	-	-	-	-	-	-	-	-	-	-	-	-	C	F	L	S	Q	R	G	-	-
jgi|Astpho2|2441|Aster-05689	-	G	D	R	D	A	V	R	V	H	S	G	G	V	N	A	-	-	-	-	-	-	-	-	-	-	-	-	-	-	-	-	-	-	-	-	-	-	-	-	A	Y	L	T	P	D	G	-	-
jgi|Auxeprot1|1644|XM 011401304.1	G	G	P	S	Q	D	L	Q	G	H	T	A	A	V	N	E	-	-	-	-	-	-	-	-	-	-	-	-	-	-	-	-	-	-	-	-	-	-	-	-	V	L	I	T	P	D	G	-	-
jgi|Botrbrau1|18437|Bobra.0072s0025.1	-	G	D	R	N	A	L	H	V	H	S	S	A	V	N	A	-	-	-	-	-	-	-	-	-	-	-	-	-	-	-	-	-	-	-	-	-	-	-	-	G	Y	L	A	N	N	A	-	-
jgi|Caulen1|91263|g6499.t1	-	A	E	R	D	G	I	Q	V	H	S	A	A	V	N	Q	-	-	-	-	-	-	-	-	-	-	-	-	-	-	-	-	-	-	-	-	-	-	-	-	V	A	I	T	G	D	G	-	-
jgi|Caulen1|93918|g8504.t1	-	A	E	R	D	G	I	N	V	H	S	A	A	V	N	E	-	-	-	-	-	-	-	-	-	-	-	-	-	-	-	-	-	-	-	-	-	-	-	-	V	V	I	T	G	D	G	-	-
jgi|Chleu1|8914|rna-CEUSTIGMA g6995.t1	-	G	D	R	V	M	I	A	I	S	G	-	-	-	-	-	-	-	-	-	-	-	-	-	-	-	-	-	-	-	-	-	-	-	-	-	-	-	-	-	V	L	M	S	S	C	G	-	-
jgi|ChlNC64A 1|136376|IGS.gm 16 00099	-	G	M	R	D	S	S	T	G	H	T	S	A	V	N	Q	-	-	-	-	-	-	-	-	-	-	-	-	-	-	-	-	-	-	-	-	-	-	-	-	V	A	M	S	P	D	G	-	-
jgi|Chloso1602 1|3237|rna-gnl|WGS:LHPG|mrna.C2E21 7573	-	G	E	R	D	S	A	T	G	H	T	S	A	V	N	Q	-	-	-	-	-	-	-	-	-	-	-	-	-	-	-	-	-	-	-	-	-	-	-	-	V	L	M	T	Q	D	G	-	-
jgi|Chlre5 6|6128|Cre14.g611750.t1.1	-	G	E	R	D	-	-	-	K	H	T	G	G	V	T	G	-	-	-	-	-	-	-	-	-	-	-	-	-	-	-	-	-	-	-	-	-	-	-	-	V	A	M	S	R	D	G	-	-
jgi|Chlre5 6|7610|Cre16.g678808.t1.1	-	G	E	R	D	A	S	R	T	H	S	G	G	V	N	A	-	-	-	-	-	-	-	-	-	-	-	-	-	-	-	-	-	-	-	-	-	-	-	-	V	Y	L	M	R	D	A	-	-
jgi|Chrzof1|12547|UNPLg00498.t1	-	G	E	R	D	P	S	R	V	H	A	G	G	V	N	A	-	-	-	-	-	-	-	-	-	-	-	-	-	-	-	-	-	-	-	-	-	-	-	-	A	Y	L	T	A	S	G	-	-
jgi|Chrzof1|13249|Cz07g26030.t1	-	G	E	R	D	A	S	R	V	H	S	G	G	V	N	A	-	-	-	-	-	-	-	-	-	-	-	-	-	-	-	-	-	-	-	-	-	-	-	-	V	Y	L	T	A	S	G	-	-
jgi|Gonpec1|10004|rna10079	-	G	V	G	G	G	G	A	G	G	A	G	G	A	A	S	-	-	-	-	-	-	-	-	-	-	-	-	-	-	-	-	-	-	-	-	-	-	-	-	-	-	-	T	P	D	L	-	-
jgi|Picre1|32651|NNA 007997.t1	-	G	P	K	G	C	-	-	-	-	-	-	-	-	-	-	-	-	-	-	-	-	-	-	-	-	-	-	-	-	-	-	-	-	-	-	-	-	-	-	-	-	-	-	-	-	-	-	-
jgi|Picsp 1|2572|NSC 00803-R1 wd-40 repeat protein	-	G	Q	R	D	A	N	L	G	H	T	S	A	V	N	E	-	-	-	-	-	-	-	-	-	-	-	-	-	-	-	-	-	-	-	-	-	-	-	-	V	L	M	Y	Q	D	A	-	-
jgi|Rapsub1|11103|Rsub 10787	-	G	D	R	D	A	T	R	V	H	S	G	G	V	N	A	-	-	-	-	-	-	-	-	-	-	-	-	-	-	-	-	-	-	-	-	-	-	-	-	V	Y	L	S	R	S	G	-	-
jgi|Sceobl1|19701|snap masked-scaffold 312-processed-gene-0.79-mRNA-1	-	G	D	R	D	A	Q	R	V	H	S	G	G	V	N	A	-	-	-	-	-	-	-	-	-	-	-	-	-	-	-	-	-	-	-	-	-	-	-	-	V	Y	L	T	A	D	G	-	-
jgi|Sceobl1|6239|snap masked-scaffold 141-processed-gene-1.78-mRNA-1	-	G	D	R	D	A	Q	R	V	H	S	G	G	V	N	A	-	-	-	-	-	-	-	-	-	-	-	-	-	-	-	-	-	-	-	-	-	-	-	-	V	Y	L	T	A	D	G	-	-
jgi|Sobl393 1|13893|SZX79012.1	-	G	D	R	D	A	Q	R	V	H	S	G	G	V	N	A	-	-	-	-	-	-	-	-	-	-	-	-	-	-	-	-	-	-	-	-	-	-	-	-	V	Y	L	T	A	D	G	-	-
jgi|Tetstr1|421388|TSEL 012356.t1	-	G	G	A	I	T	A	L	E	L	L	E	E	V	D	A	-	-	-	-	-	-	-	-	-	-	-	-	-	-	-	-	-	-	-	-	-	-	-	-	E	V	A	T	G	G	G	G	G
jgi|Tetstr1|435748|TSEL 024643.t1	-	G	D	R	N	K	A	Y	V	H	S	G	G	I	N	G	-	-	-	-	-	-	-	-	-	-	-	-	-	-	-	-	-	-	-	-	-	-	-	-	V	L	M	S	H	D	G	-	-
jgi|Tetstr1|448520|TSEL 035785.t1	-	-	-	-	-	-	-	L	E	H	E	T	P	V	S	M	-	-	-	-	-	-	-	-	-	-	-	-	-	-	-	-	-	-	-	-	-	-	-	-	L	A	V	S	A	N	G	-	-
jgi|Tetstr1|453734|TSEL 040687.t1	-	G	D	R	N	K	A	Y	V	H	S	G	G	I	N	G	-	-	-	-	-	-	-	-	-	-	-	-	-	-	-	-	-	-	-	-	-	-	-	-	V	L	M	S	H	D	G	-	-
jgi|TrebA12 1|3921|rna-gnl|WGS:VXIU|FRX49 06295-mRNA-1 mrna FRX49 06295	-	-	-	-	-	-	-	-	-	-	-	-	-	-	-	-	-	-	-	-	-	-	-	-	-	-	-	-	-	-	-	-	-	-	-	-	-	-	-	-	-	-	-	-	-	-	-	-	-
jgi|Volca2 1|6697|Vocar.0023s0015.1	-	G	E	R	D	A	T	R	T	H	S	G	G	V	N	A	-	-	-	-	-	-	-	-	-	-	-	-	-	-	-	-	-	-	-	-	-	-	-	-	V	Y	L	A	R	D	G	-	-
jgi|Mesvir1|19684|Mv09954-RA.1	P	G	N	T	D	D	E	I	G	N	G	N	V	V	A	S	T	P	T	N	A	R	T	V	L	G	L	L	P	V	T	M	T	E	A	S	R	K	G	R	I	A	S	R	P	G	G	-	-
tr|A0A369RV93|A0A369RV93 9METZ Apoptotic protease-activating factor 1 OS Trichoplax sp. H2 OX 287889 GN TrispH2 007812 PE 4 SV 1	-	-	-	-	-	-	-	-	A	H	K	N	G	I	E	I	-	-	-	-	-	-	-	-	-	-	-	-	-	-	-	-	-	-	-	-	-	-	-	-	C	E	I	S	P	I	R	-	-
tr|A0A2B4SA85|A0A2B4SA85 STYPI Apoptotic protease-activating factor 1 OS Stylophora pistillata OX 50429 GN apaf1 PE 4 SV 1	-	-	-	-	-	-	-	-	-	S	E	E	Y	V	L	S	-	-	-	-	-	-	-	-	-	-	-	-	-	-	-	-	-	-	-	-	-	-	-	-	C	D	V	S	Q	D	D	-	-
tr|A0A235IQ43|A0A235IQ43 9NOSO WD REPEATS REGION domain-containing protein OS Nostoc sp. Peltigera membranacea cyanobiont 232 OX 2014531 GN CDG79 36525 PE 4 SV 1	-	-	-	-	-	-	-	-	G	H	I	N	S	V	T	A	-	-	-	-	-	-	-	-	-	-	-	-	-	-	-	-	-	-	-	-	-	-	-	-	V	A	I	T	P	N	G	-	-
tr|A0A1Z4M7A7|A0A1Z4M7A7 MICDP WD repeat protein OS Fremyella diplosiphon NIES-3275 OX 1973485 GN NIES3275 13750 PE 4 SV 1	-	-	-	-	-	-	-	-	G	H	S	S	G	V	K	A	-	-	-	-	-	-	-	-	-	-	-	-	-	-	-	-	-	-	-	-	-	-	-	-	V	A	L	S	A	D	G	-	-
sp|O14727|APAF HUMAN Apoptotic protease-activating factor 1 OS Homo sapiens OX 9606 GN APAF1 PE 1 SV 2	-	-	-	-	-	-	-	-	C	H	Q	G	T	V	L	S	-	-	-	-	-	-	-	-	-	-	-	-	-	-	-	-	-	-	-	-	-	-	-	-	C	D	I	S	H	D	A	-	-
tr|A0A1Z4FQM5|A0A1Z4FQM5 9CYAN WD repeat protein OS Calothrix sp. NIES-2098 OX 1954171 GN NIES2098 06590 PE 4 SV 1	-	-	-	-	-	-	-	K	G	H	N	H	W	V	N	A	-	-	-	-	-	-	-	-	-	-	-	-	-	-	-	-	-	-	-	-	-	-	-	-	V	A	V	T	L	D	G	-	-
jgi|Chocri1|2857|XM 005715410.1	-	-	-	-	-	-	-	-	-	Q	D	M	P	V	R	-	-	-	-	-	-	-	-	-	-	-	-	-	-	-	-	-	-	-	-	-	-	-	-	-	L	K	F	S	E	H	D	-	-
jgi|Chocri1|3521|XM 005715388.1	-	-	-	-	-	-	-	S	G	H	Q	G	S	V	Q	G	-	-	-	-	-	-	-	-	-	-	-	-	-	-	-	-	-	-	-	-	-	-	-	-	V	G	W	S	P	D	G	-	-
jgi|Graco1|9610|PXF45037.1 tr1	-	-	-	-	-	-	-	-	-	-	-	-	-	-	-	-	-	-	-	-	-	-	-	-	-	-	-	-	-	-	-	-	-	-	-	-	-	-	-	-	E	Y	Q	K	D	S	G	-	-
jgi|Graco1|9625|PXF45022.1 tr1	-	-	-	-	-	-	-	-	-	-	-	-	-	-	-	-	-	-	-	-	-	-	-	-	-	-	-	-	-	-	-	-	-	-	-	-	-	-	-	-	-	-	-	-	-	-	-	-	-
Q00808 delta 1-830	-	-	-	-	-	-	-	-	G	H	G	G	W	V	Q	S	-	-	-	-	-	-	-	-	-	-	-	-	-	-	-	-	-	-	-	-	-	-	-	-	V	A	F	S	P	D	G	-	-
jgi|Ulvmu1|6947|UM033 0004.1	-	-	-	-	-	-	-	-	-	-	-	-	-	-	-	-	-	-	-	-	-	-	-	-	-	-	-	-	-	-	-	-	-	-	-	-	-	-	-	-	-	-	-	-	-	-	-	-	-
jgi|Astpho2|2441|Aster-05689	-	-	-	-	-	-	-	-	-	-	-	-	-	-	-	-	-	-	-	-	-	-	-	-	-	-	-	-	-	-	-	-	-	-	-	-	-	-	-	-	-	-	-	-	-	-	-	-	-
jgi|Auxeprot1|1644|XM 011401304.1	-	-	-	-	-	-	-	-	-	-	-	-	-	-	-	-	-	-	-	-	-	-	-	-	-	-	-	-	-	-	-	-	-	-	-	-	-	-	-	-	-	-	-	-	-	-	-	-	-
jgi|Botrbrau1|18437|Bobra.0072s0025.1	-	-	-	-	-	-	-	-	-	-	-	-	-	-	-	-	-	-	-	-	-	-	-	-	-	-	-	-	-	-	-	-	-	-	-	-	-	-	-	-	-	-	-	-	-	-	-	-	-
jgi|Caulen1|91263|g6499.t1	-	-	-	-	-	-	-	-	-	-	-	-	-	-	-	-	-	-	-	-	-	-	-	-	-	-	-	-	-	-	-	-	-	-	-	-	-	-	-	-	-	-	-	-	-	-	-	-	-
jgi|Caulen1|93918|g8504.t1	-	-	-	-	-	-	-	-	-	-	-	-	-	-	-	-	-	-	-	-	-	-	-	-	-	-	-	-	-	-	-	-	-	-	-	-	-	-	-	-	-	-	-	-	-	-	-	-	-
jgi|Chleu1|8914|rna-CEUSTIGMA g6995.t1	-	-	-	-	-	-	-	-	-	-	-	-	-	-	-	-	-	-	-	-	-	-	-	-	-	-	-	-	-	-	-	-	-	-	-	-	-	-	-	-	-	-	-	-	-	-	-	-	-
jgi|ChlNC64A 1|136376|IGS.gm 16 00099	-	-	-	-	-	-	-	-	-	-	-	-	-	-	-	-	-	-	-	-	-	-	-	-	-	-	-	-	-	-	-	-	-	-	-	-	-	-	-	-	-	-	-	-	-	-	-	-	-
jgi|Chloso1602 1|3237|rna-gnl|WGS:LHPG|mrna.C2E21 7573	-	-	-	-	-	-	-	-	-	-	-	-	-	-	-	-	-	-	-	-	-	-	-	-	-	-	-	-	-	-	-	-	-	-	-	-	-	-	-	-	-	-	-	-	-	-	-	-	-
jgi|Chlre5 6|6128|Cre14.g611750.t1.1	-	-	-	-	-	-	-	-	-	-	-	-	-	-	-	-	-	-	-	-	-	-	-	-	-	-	-	-	-	-	-	-	-	-	-	-	-	-	-	-	-	-	-	-	-	-	-	-	-
jgi|Chlre5 6|7610|Cre16.g678808.t1.1	-	-	-	-	-	-	-	-	-	-	-	-	-	-	-	-	-	-	-	-	-	-	-	-	-	-	-	-	-	-	-	-	-	-	-	-	-	-	-	-	-	-	-	-	-	-	-	-	-
jgi|Chrzof1|12547|UNPLg00498.t1	-	-	-	-	-	-	-	-	-	-	-	-	-	-	-	-	-	-	-	-	-	-	-	-	-	-	-	-	-	-	-	-	-	-	-	-	-	-	-	-	-	-	-	-	-	-	-	-	-
jgi|Chrzof1|13249|Cz07g26030.t1	-	-	-	-	-	-	-	-	-	-	-	-	-	-	-	-	-	-	-	-	-	-	-	-	-	-	-	-	-	-	-	-	-	-	-	-	-	-	-	-	-	-	-	-	-	-	-	-	-
jgi|Gonpec1|10004|rna10079	-	-	-	-	-	-	-	-	-	-	-	-	-	-	-	-	-	-	-	-	-	-	-	-	-	-	-	-	-	-	-	-	-	-	-	-	-	-	-	-	-	-	-	-	-	-	-	-	-
jgi|Picre1|32651|NNA 007997.t1	-	-	-	-	-	-	-	-	-	-	-	-	-	-	-	-	-	-	-	-	-	-	-	-	-	-	-	-	-	-	-	-	-	-	-	-	-	-	-	-	-	-	-	-	-	-	-	-	-
jgi|Picsp 1|2572|NSC 00803-R1 wd-40 repeat protein	-	-	-	-	-	-	-	-	-	-	-	-	-	-	-	-	-	-	-	-	-	-	-	-	-	-	-	-	-	-	-	-	-	-	-	-	-	-	-	-	-	-	-	-	-	-	-	-	-
jgi|Rapsub1|11103|Rsub 10787	A	G	A	A	A	A	A	P	L	A	P	A	A	A	A	A	S	F	L	S	A	A	P	V	K	A	R	R	A	S	A	P	P	G	P	G	D	A	S	A	G	G	S	L	F	V	P	S	P
jgi|Sceobl1|19701|snap masked-scaffold 312-processed-gene-0.79-mRNA-1	-	-	-	-	-	-	-	-	-	-	-	-	-	-	-	-	-	-	-	-	-	-	-	-	-	-	-	-	-	-	-	-	-	-	-	-	-	-	-	-	-	-	-	-	-	-	-	-	-
jgi|Sceobl1|6239|snap masked-scaffold 141-processed-gene-1.78-mRNA-1	-	-	-	-	-	-	-	-	-	-	-	-	-	-	-	-	-	-	-	-	-	-	-	-	-	-	-	-	-	-	-	-	-	-	-	-	-	-	-	-	-	-	-	-	-	-	-	-	-
jgi|Sobl393 1|13893|SZX79012.1	-	-	-	-	-	-	-	-	-	-	-	-	-	-	-	-	-	-	-	-	-	-	-	-	-	-	-	-	-	-	-	-	-	-	-	-	-	-	-	-	-	-	-	-	-	-	-	-	-
jgi|Tetstr1|421388|TSEL 012356.t1	-	-	-	-	-	-	-	-	-	-	-	-	-	-	-	-	-	-	-	-	-	-	-	-	-	-	-	-	-	-	-	-	-	-	-	-	-	-	-	-	-	-	-	-	-	-	-	-	-
jgi|Tetstr1|435748|TSEL 024643.t1	-	-	-	-	-	-	-	-	-	-	-	-	-	-	-	-	-	-	-	-	-	-	-	-	-	-	-	-	-	-	-	-	-	-	-	-	-	-	-	-	-	-	-	-	-	-	-	-	-
jgi|Tetstr1|448520|TSEL 035785.t1	-	-	-	-	-	-	-	-	-	-	-	-	-	-	-	-	-	-	-	-	-	-	-	-	-	-	-	-	-	-	-	-	-	-	-	-	-	-	-	-	-	-	-	-	-	-	-	-	-
jgi|Tetstr1|453734|TSEL 040687.t1	-	-	-	-	-	-	-	-	-	-	-	-	-	-	-	-	-	-	-	-	-	-	-	-	-	-	-	-	-	-	-	-	-	-	-	-	-	-	-	-	-	-	-	-	-	-	-	-	-
jgi|TrebA12 1|3921|rna-gnl|WGS:VXIU|FRX49 06295-mRNA-1 mrna FRX49 06295	-	-	-	-	-	-	-	-	-	-	-	-	-	-	-	-	-	-	-	-	-	-	-	-	-	-	-	-	-	-	-	-	-	-	-	-	-	-	-	-	-	-	-	-	-	-	-	-	-
jgi|Volca2 1|6697|Vocar.0023s0015.1	-	-	-	-	-	-	-	-	-	-	-	-	-	-	-	-	-	-	-	-	-	-	-	-	-	-	-	-	-	-	-	-	-	-	-	-	-	-	-	-	-	-	-	-	-	-	-	-	-
jgi|Mesvir1|19684|Mv09954-RA.1	-	-	-	-	-	-	-	-	-	-	-	-	-	-	-	-	-	-	-	-	-	-	-	-	-	-	-	-	-	-	-	-	-	-	-	-	-	-	-	-	-	-	-	-	-	-	-	-	-
tr|A0A369RV93|A0A369RV93 9METZ Apoptotic protease-activating factor 1 OS Trichoplax sp. H2 OX 287889 GN TrispH2 007812 PE 4 SV 1	-	-	-	-	-	-	-	-	-	-	-	-	-	-	-	-	-	-	-	-	-	-	-	-	-	-	-	-	-	-	-	-	-	-	-	-	-	-	-	-	-	-	-	-	-	-	-	-	-
tr|A0A2B4SA85|A0A2B4SA85 STYPI Apoptotic protease-activating factor 1 OS Stylophora pistillata OX 50429 GN apaf1 PE 4 SV 1	-	-	-	-	-	-	-	-	-	-	-	-	-	-	-	-	-	-	-	-	-	-	-	-	-	-	-	-	-	-	-	-	-	-	-	-	-	-	-	-	-	-	-	-	-	-	-	-	-
tr|A0A235IQ43|A0A235IQ43 9NOSO WD REPEATS REGION domain-containing protein OS Nostoc sp. Peltigera membranacea cyanobiont 232 OX 2014531 GN CDG79 36525 PE 4 SV 1	-	-	-	-	-	-	-	-	-	-	-	-	-	-	-	-	-	-	-	-	-	-	-	-	-	-	-	-	-	-	-	-	-	-	-	-	-	-	-	-	-	-	-	-	-	-	-	-	-
tr|A0A1Z4M7A7|A0A1Z4M7A7 MICDP WD repeat protein OS Fremyella diplosiphon NIES-3275 OX 1973485 GN NIES3275 13750 PE 4 SV 1	-	-	-	-	-	-	-	-	-	-	-	-	-	-	-	-	-	-	-	-	-	-	-	-	-	-	-	-	-	-	-	-	-	-	-	-	-	-	-	-	-	-	-	-	-	-	-	-	-
sp|O14727|APAF HUMAN Apoptotic protease-activating factor 1 OS Homo sapiens OX 9606 GN APAF1 PE 1 SV 2	-	-	-	-	-	-	-	-	-	-	-	-	-	-	-	-	-	-	-	-	-	-	-	-	-	-	-	-	-	-	-	-	-	-	-	-	-	-	-	-	-	-	-	-	-	-	-	-	-
tr|A0A1Z4FQM5|A0A1Z4FQM5 9CYAN WD repeat protein OS Calothrix sp. NIES-2098 OX 1954171 GN NIES2098 06590 PE 4 SV 1	-	-	-	-	-	-	-	-	-	-	-	-	-	-	-	-	-	-	-	-	-	-	-	-	-	-	-	-	-	-	-	-	-	-	-	-	-	-	-	-	-	-	-	-	-	-	-	-	-
jgi|Chocri1|2857|XM 005715410.1	-	-	-	-	-	-	-	-	-	-	-	-	-	-	-	-	-	-	-	-	-	-	-	-	-	-	-	-	-	-	-	-	-	-	-	-	-	-	-	-	-	-	-	-	-	-	-	-	-
jgi|Chocri1|3521|XM 005715388.1	-	-	-	-	-	-	-	-	-	-	-	-	-	-	-	-	-	-	-	-	-	-	-	-	-	-	-	-	-	-	-	-	-	-	-	-	-	-	-	-	-	-	-	-	-	-	-	-	-
jgi|Graco1|9610|PXF45037.1 tr1	-	-	-	-	-	-	-	-	-	-	-	-	-	-	-	-	-	-	-	-	-	-	-	-	-	-	-	-	-	-	-	-	-	-	-	-	-	-	-	-	-	-	-	-	-	-	-	-	-
jgi|Graco1|9625|PXF45022.1 tr1	-	-	-	-	-	-	-	-	-	-	-	-	-	-	-	-	-	-	-	-	-	-	-	-	-	-	-	-	-	-	-	-	-	-	-	-	-	-	-	-	-	-	-	-	-	-	-	-	-
Q00808 delta 1-830	-	-	-	-	-	-	-	-	-	-	-	-	-	-	-	-	-	-	-	-	-	-	-	-	-	-	-	-	-	-	-	-	-	-	-	-	-	-	-	-	-	-	-	-	-	-	-	-	-
jgi|Ulvmu1|6947|UM033 0004.1	-	-	-	-	-	-	-	-	-	-	-	-	-	-	-	-	-	-	-	-	-	-	-	-	-	-	-	S	K	E	G	-	E	L	L	I	T	G	S	E	D	S	T	A	R	V	W	D	V
jgi|Astpho2|2441|Aster-05689	-	-	-	-	-	-	-	-	-	-	-	-	-	-	-	-	-	-	-	-	-	-	-	-	-	-	-	N	D	D	G	-	Q	L	L	L	T	S	S	F	D	Q	T	C	R	V	W	D	V
jgi|Auxeprot1|1644|XM 011401304.1	A	P	G	-	-	-	-	-	-	-	-	-	-	-	-	-	-	-	-	-	-	-	-	-	-	-	-	A	G	Q	A	-	T	L	L	L	T	H	G	L	D	C	S	L	R	L	W	D	V
jgi|Botrbrau1|18437|Bobra.0072s0025.1	-	-	-	-	-	-	-	-	-	-	-	-	-	-	-	-	-	-	-	-	-	-	-	-	-	-	-	D	V	Q	G	-	E	L	A	M	T	V	S	Y	D	K	S	A	R	V	W	D	L
jgi|Caulen1|91263|g6499.t1	-	-	-	-	-	-	-	-	-	-	-	-	-	-	-	-	-	-	-	-	-	-	-	-	-	-	-	K	T	D	G	-	S	T	C	M	T	A	G	Y	D	K	T	A	R	V	W	D	L
jgi|Caulen1|93918|g8504.t1	-	-	-	-	-	-	-	-	-	-	-	-	-	-	-	-	-	-	-	-	-	-	-	-	-	-	-	R	S	D	G	-	T	A	C	M	T	A	G	Y	D	K	T	A	R	V	W	D	L
jgi|Chleu1|8914|rna-CEUSTIGMA g6995.t1	-	-	-	-	-	-	-	-	-	-	-	-	-	-	-	-	-	-	-	-	-	-	-	-	-	-	-	N	S	N	E	-	T	L	V	A	T	A	S	F	D	H	S	V	H	L	S	A	L
jgi|ChlNC64A 1|136376|IGS.gm 16 00099	-	-	-	-	-	-	-	-	-	-	-	-	-	-	-	-	-	-	-	-	-	-	-	-	-	-	-	N	G	A	A	-	R	L	V	A	T	F	S	F	D	N	H	V	R	L	W	S	L
jgi|Chloso1602 1|3237|rna-gnl|WGS:LHPG|mrna.C2E21 7573	-	-	-	-	-	-	-	-	-	-	-	-	-	-	-	-	-	-	-	-	-	-	-	-	-	-	-	A	D	A	A	-	R	L	L	A	T	F	G	F	D	D	C	V	R	L	W	A	L
jgi|Chlre5 6|6128|Cre14.g611750.t1.1	A	A	T	A	D	L	S	S	L	A	F	K	D	A	T	A	A	A	A	A	A	A	T	A	A	A	A	A	A	S	P	-	S	L	L	A	T	A	S	Y	D	G	T	V	Q	V	T	N	L
jgi|Chlre5 6|7610|Cre16.g678808.t1.1	-	-	-	-	-	-	-	-	-	-	-	-	-	-	-	-	-	-	-	-	-	-	-	-	-	-	-	S	A	D	E	-	A	L	L	A	T	A	A	Y	D	K	T	V	R	V	T	R	M
jgi|Chrzof1|12547|UNPLg00498.t1	-	-	-	-	-	-	-	-	-	-	-	-	-	-	-	-	-	-	-	-	-	-	-	-	-	-	-	S	P	D	E	-	K	Q	V	A	T	A	S	Y	D	N	T	A	R	V	W	S	M
jgi|Chrzof1|13249|Cz07g26030.t1	-	-	-	-	-	-	-	-	-	-	-	-	-	-	-	-	-	-	-	-	-	-	-	-	-	-	-	S	P	D	E	-	T	W	I	A	T	A	S	Y	D	G	T	A	R	V	W	A	M
jgi|Gonpec1|10004|rna10079	-	-	-	-	-	-	-	-	-	-	-	-	-	-	-	-	-	-	-	-	-	-	-	-	-	-	-	S	P	D	E	-	Q	L	L	A	T	A	A	Y	D	R	T	V	R	V	S	R	L
jgi|Picre1|32651|NNA 007997.t1	-	-	-	-	-	-	-	-	-	-	-	-	-	-	-	-	-	-	-	-	-	-	-	-	-	-	-	E	E	A	S	-	N	L	L	A	S	Y	S	L	D	Q	S	L	V	T	W	D	F
jgi|Picsp 1|2572|NSC 00803-R1 wd-40 repeat protein	-	-	-	-	-	-	-	-	-	-	-	-	-	-	-	-	-	-	-	-	-	-	-	-	-	-	-	D	E	K	T	-	N	R	I	A	T	Y	A	L	D	D	T	V	R	V	W	N	A
jgi|Rapsub1|11103|Rsub 10787	-	-	-	-	-	-	-	-	-	-	-	-	-	-	-	-	-	-	-	-	-	-	-	-	-	-	-	S	F	D	E	-	R	Q	L	A	T	A	S	L	D	G	T	A	R	V	W	D	L
jgi|Sceobl1|19701|snap masked-scaffold 312-processed-gene-0.79-mRNA-1	-	-	-	-	-	-	-	-	-	-	-	-	-	-	-	-	-	-	-	-	-	-	-	-	-	-	-	S	S	D	E	-	R	L	L	A	T	A	S	Y	D	C	T	V	R	V	W	D	L
jgi|Sceobl1|6239|snap masked-scaffold 141-processed-gene-1.78-mRNA-1	-	-	-	-	-	-	-	-	-	-	-	-	-	-	-	-	-	-	-	-	-	-	-	-	-	-	-	S	S	D	E	-	R	L	L	A	T	A	S	Y	D	C	T	V	R	V	W	D	L
jgi|Sobl393 1|13893|SZX79012.1	-	-	-	-	-	-	-	-	-	-	-	-	-	-	-	-	-	-	-	-	-	-	-	-	-	-	-	S	S	D	E	-	R	L	L	A	T	A	S	Y	D	C	T	V	R	V	W	D	L
jgi|Tetstr1|421388|TSEL 012356.t1	-	-	-	-	-	-	-	-	-	-	-	-	-	-	-	-	-	-	-	-	-	-	-	-	-	-	-	D	G	A	P	-	A	R	L	V	T	A	S	A	D	G	T	A	R	V	W	A	S
jgi|Tetstr1|435748|TSEL 024643.t1	-	-	-	-	-	-	-	-	-	-	-	-	-	-	-	-	-	-	-	-	-	-	-	-	-	-	-	S	E	D	C	-	R	Y	A	V	T	G	S	Y	D	L	S	A	R	V	W	D	L
jgi|Tetstr1|448520|TSEL 035785.t1	-	-	-	-	-	-	-	-	-	-	-	-	-	-	-	-	-	-	-	-	-	-	-	-	-	-	-	S	A	D	G	-	G	V	V	V	A	A	G	W	G	N	T	A	T	I	W	D	G
jgi|Tetstr1|453734|TSEL 040687.t1	-	-	-	-	-	-	-	-	-	-	-	-	-	-	-	-	-	-	-	-	-	-	-	-	-	-	-	S	E	D	C	-	R	Y	A	V	T	G	S	Y	D	L	S	A	R	V	W	D	L
jgi|TrebA12 1|3921|rna-gnl|WGS:VXIU|FRX49 06295-mRNA-1 mrna FRX49 06295	-	-	-	-	-	-	-	-	-	-	-	-	-	-	-	-	-	-	-	-	-	-	-	-	-	-	-	-	-	-	-	-	-	-	-	-	-	-	-	-	-	-	-	-	-	-	-	-	-
jgi|Volca2 1|6697|Vocar.0023s0015.1	-	-	-	-	-	-	-	-	-	-	-	-	-	-	-	-	-	-	-	-	-	-	-	-	-	-	-	S	G	D	E	-	Q	L	L	A	T	A	A	Y	D	K	T	V	R	V	T	R	L
jgi|Mesvir1|19684|Mv09954-RA.1	-	-	-	-	-	-	-	-	-	-	-	-	-	-	-	-	-	-	-	-	-	-	-	-	-	-	-	A	L	D	G	V	P	W	V	V	T	A	S	E	D	K	I	L	R	V	W	D	V
tr|A0A369RV93|A0A369RV93 9METZ Apoptotic protease-activating factor 1 OS Trichoplax sp. H2 OX 287889 GN TrispH2 007812 PE 4 SV 1	-	-	-	-	-	-	-	-	-	-	-	-	-	-	-	-	-	-	-	-	-	-	-	-	-	-	-	A	N	F	A	-	D	Q	V	A	I	G	C	E	D	G	T	I	N	I	W	N	I
tr|A0A2B4SA85|A0A2B4SA85 STYPI Apoptotic protease-activating factor 1 OS Stylophora pistillata OX 50429 GN apaf1 PE 4 SV 1	-	-	-	-	-	-	-	-	-	-	-	-	-	-	-	-	-	-	-	-	-	-	-	-	-	-	-	S	Q	D	N	-	R	F	I	C	T	G	C	D	D	G	T	V	R	V	W	N	M
tr|A0A235IQ43|A0A235IQ43 9NOSO WD REPEATS REGION domain-containing protein OS Nostoc sp. Peltigera membranacea cyanobiont 232 OX 2014531 GN CDG79 36525 PE 4 SV 1	-	-	-	-	-	-	-	-	-	-	-	-	-	-	-	-	-	-	-	-	-	-	-	-	-	-	-	T	P	D	G	-	Q	Q	V	I	S	A	S	D	D	T	T	L	K	V	W	N	L
tr|A0A1Z4M7A7|A0A1Z4M7A7 MICDP WD repeat protein OS Fremyella diplosiphon NIES-3275 OX 1973485 GN NIES3275 13750 PE 4 SV 1	-	-	-	-	-	-	-	-	-	-	-	-	-	-	-	-	-	-	-	-	-	-	-	-	-	-	-	S	A	D	G	-	L	Y	A	I	S	G	S	N	D	N	T	L	K	V	W	N	W
sp|O14727|APAF HUMAN Apoptotic protease-activating factor 1 OS Homo sapiens OX 9606 GN APAF1 PE 1 SV 2	-	-	-	-	-	-	-	-	-	-	-	-	-	-	-	-	-	-	-	-	-	-	-	-	-	-	-	S	V	D	S	-	T	L	L	A	T	G	D	D	N	G	E	I	R	I	W	N	V
tr|A0A1Z4FQM5|A0A1Z4FQM5 9CYAN WD repeat protein OS Calothrix sp. NIES-2098 OX 1954171 GN NIES2098 06590 PE 4 SV 1	-	-	-	-	-	-	-	-	-	-	-	-	-	-	-	-	-	-	-	-	-	-	-	-	-	-	-	T	P	D	G	-	K	Y	V	I	S	G	S	G	D	S	T	L	K	V	W	N	W
jgi|Chocri1|2857|XM 005715410.1	-	-	-	-	-	-	-	-	-	-	-	-	-	-	-	-	-	-	-	-	-	-	-	-	-	-	-	D	P	D	S	-	-	-	-	-	-	-	-	-	-	-	-	-	-	-	-	E	I
jgi|Chocri1|3521|XM 005715388.1	-	-	-	-	-	-	-	-	-	-	-	-	-	-	-	-	-	-	-	-	-	-	-	-	-	-	-	S	P	D	G	-	L	Q	L	A	T	G	G	Y	D	T	T	V	R	I	W	D	V
jgi|Graco1|9610|PXF45037.1 tr1	-	-	-	-	-	-	-	-	-	-	-	-	-	-	-	-	-	-	-	-	-	-	-	-	-	-	-	-	-	-	-	-	-	-	-	-	-	S	I	A	D	G	A	V	Q	-	W	E	G
jgi|Graco1|9625|PXF45022.1 tr1	-	-	-	-	-	-	-	-	-	-	-	-	-	-	-	-	-	-	-	-	-	-	-	-	-	-	-	G	E	A	G	-	P	L	L	A	T	-	-	-	-	C	E	C	E	V	A	N	F
Q00808 delta 1-830	-	-	-	-	-	-	-	-	-	-	-	-	-	-	-	-	-	-	-	-	-	-	-	-	-	-	-	-	-	-	-	-	-	-	-	T	N	A	Y	I	N	T	N	I	G	R	I	Q	I
jgi|Ulvmu1|6947|UM033 0004.1	-	-	-	-	-	-	-	-	-	-	-	-	-	-	-	-	-	-	-	-	-	-	-	-	-	-	-	-	-	-	-	-	-	-	-	-	-	-	-	-	-	-	-	-	-	-	-	-	-
jgi|Astpho2|2441|Aster-05689	-	-	-	-	-	-	-	-	-	-	-	-	-	-	-	-	-	-	-	-	-	-	-	-	-	-	-	-	-	-	-	-	-	-	-	-	-	-	-	-	-	-	-	-	-	-	-	-	-
jgi|Auxeprot1|1644|XM 011401304.1	-	-	-	-	-	-	-	-	-	-	-	-	-	-	-	-	-	-	-	-	-	-	-	-	-	-	-	-	-	-	-	-	-	-	-	-	-	-	-	-	-	-	-	-	-	-	-	-	-
jgi|Botrbrau1|18437|Bobra.0072s0025.1	-	-	-	-	-	-	-	-	-	-	-	-	-	-	-	-	-	-	-	-	-	-	-	-	-	-	-	-	-	-	-	-	-	-	-	-	-	-	-	-	-	-	-	-	-	-	-	-	-
jgi|Caulen1|91263|g6499.t1	-	-	-	-	-	-	-	-	-	-	-	-	-	-	-	-	-	-	-	-	-	-	-	-	-	-	-	-	-	-	-	-	-	-	-	-	-	-	-	-	-	-	-	-	-	-	-	-	-
jgi|Caulen1|93918|g8504.t1	-	-	-	-	-	-	-	-	-	-	-	-	-	-	-	-	-	-	-	-	-	-	-	-	-	-	-	-	-	-	-	-	-	-	-	-	-	-	-	-	-	-	-	-	-	-	-	-	-
jgi|Chleu1|8914|rna-CEUSTIGMA g6995.t1	-	-	-	-	-	-	-	-	-	-	-	-	-	-	-	-	-	-	-	-	-	-	-	-	-	-	-	-	-	-	-	-	-	-	-	-	-	-	-	-	-	-	-	-	-	-	-	-	-
jgi|ChlNC64A 1|136376|IGS.gm 16 00099	-	-	-	-	-	-	-	-	-	-	-	-	-	-	-	-	-	-	-	-	-	-	-	-	-	-	-	-	-	-	-	-	-	-	-	-	-	-	-	-	-	-	-	-	-	-	-	-	-
jgi|Chloso1602 1|3237|rna-gnl|WGS:LHPG|mrna.C2E21 7573	-	-	-	-	-	-	-	-	-	-	-	-	-	-	-	-	-	-	-	-	-	-	-	-	-	-	-	-	-	-	-	-	-	-	-	-	-	-	-	-	-	-	-	-	-	-	-	-	-
jgi|Chlre5 6|6128|Cre14.g611750.t1.1	-	-	-	-	-	-	-	-	-	-	-	-	-	-	-	-	-	-	-	-	-	-	-	-	-	-	-	-	-	-	-	-	-	-	-	-	-	-	-	-	-	-	-	-	-	-	-	-	-
jgi|Chlre5 6|7610|Cre16.g678808.t1.1	-	-	-	-	-	-	-	-	-	-	-	-	-	-	-	-	-	-	-	-	-	-	-	-	-	-	-	-	-	-	-	-	-	-	-	-	-	-	-	-	-	-	-	-	-	-	-	-	-
jgi|Chrzof1|12547|UNPLg00498.t1	-	-	-	-	-	-	-	-	-	-	-	-	-	-	-	-	-	-	-	-	-	-	-	-	-	-	-	-	-	-	-	-	-	-	-	-	-	-	-	-	-	-	-	-	-	-	-	-	-
jgi|Chrzof1|13249|Cz07g26030.t1	-	-	-	-	-	-	-	-	-	-	-	-	-	-	-	-	-	-	-	-	-	-	-	-	-	-	-	-	-	-	-	-	-	-	-	-	-	-	-	-	-	-	-	-	-	-	-	-	-
jgi|Gonpec1|10004|rna10079	-	-	-	-	-	-	-	-	-	-	-	-	-	-	-	-	-	-	-	-	-	-	-	-	-	-	-	-	-	-	-	-	-	-	-	-	-	-	-	-	-	-	-	-	-	-	-	-	-
jgi|Picre1|32651|NNA 007997.t1	-	-	-	-	-	-	-	-	-	-	-	-	-	-	-	-	-	-	-	-	-	-	-	-	-	-	-	-	-	-	-	-	-	-	-	-	-	-	-	-	-	-	-	-	-	-	-	-	-
jgi|Picsp 1|2572|NSC 00803-R1 wd-40 repeat protein	-	-	-	-	-	-	-	-	-	-	-	-	-	-	-	-	-	-	-	-	-	-	-	-	-	-	-	-	-	-	-	-	-	-	-	-	-	-	-	-	-	-	-	-	-	-	-	-	-
jgi|Rapsub1|11103|Rsub 10787	-	-	-	-	-	-	-	-	-	-	-	-	-	-	-	-	-	-	-	-	-	-	-	-	-	-	-	-	-	-	-	-	-	-	-	-	-	-	-	-	-	-	-	-	-	-	-	-	-
jgi|Sceobl1|19701|snap masked-scaffold 312-processed-gene-0.79-mRNA-1	-	-	-	-	-	-	-	-	-	-	-	-	-	-	-	-	-	-	-	-	-	-	-	-	-	-	-	-	-	-	-	-	-	-	-	-	-	-	-	-	-	-	-	-	-	-	-	-	-
jgi|Sceobl1|6239|snap masked-scaffold 141-processed-gene-1.78-mRNA-1	-	-	-	-	-	-	-	-	-	-	-	-	-	-	-	-	-	-	-	-	-	-	-	-	-	-	-	-	-	-	-	-	-	-	-	-	-	-	-	-	-	-	-	-	-	-	-	-	-
jgi|Sobl393 1|13893|SZX79012.1	-	-	-	-	-	-	-	-	-	-	-	-	-	-	-	-	-	-	-	-	-	-	-	-	-	-	-	-	-	-	-	-	-	-	-	-	-	-	-	-	-	-	-	-	-	-	-	-	-
jgi|Tetstr1|421388|TSEL 012356.t1	-	-	-	-	-	-	-	-	-	-	-	-	-	-	-	-	-	-	-	-	-	-	-	-	-	-	-	-	-	-	-	-	-	-	-	-	-	-	-	-	-	-	-	-	-	-	-	-	-
jgi|Tetstr1|435748|TSEL 024643.t1	-	-	-	-	-	-	-	-	-	-	-	-	-	-	-	-	-	-	-	-	-	-	-	-	-	-	-	-	-	-	-	-	-	-	-	-	-	-	-	-	-	-	-	-	-	-	-	-	-
jgi|Tetstr1|448520|TSEL 035785.t1	-	-	-	-	-	-	-	-	-	-	-	-	-	-	-	-	-	-	-	-	-	-	-	-	-	-	-	-	-	-	-	-	-	-	-	-	-	-	-	-	-	-	-	-	-	-	-	-	-
jgi|Tetstr1|453734|TSEL 040687.t1	-	-	-	-	-	-	-	-	-	-	-	-	-	-	-	-	-	-	-	-	-	-	-	-	-	-	-	-	-	-	-	-	-	-	-	-	-	-	-	-	-	-	-	-	-	-	-	-	-
jgi|TrebA12 1|3921|rna-gnl|WGS:VXIU|FRX49 06295-mRNA-1 mrna FRX49 06295	-	-	-	-	-	-	-	-	-	-	-	-	-	-	-	-	-	-	-	-	-	-	-	-	-	-	-	-	-	-	-	-	-	-	-	-	-	-	-	-	-	-	-	-	-	-	-	-	-
jgi|Volca2 1|6697|Vocar.0023s0015.1	-	-	-	-	-	-	-	-	-	-	-	-	-	-	-	-	-	-	-	-	-	-	-	-	-	-	-	-	-	-	-	-	-	-	-	-	-	-	-	-	-	-	-	-	-	-	-	-	-
jgi|Mesvir1|19684|Mv09954-RA.1	C	L	P	V	A	L	I	M	V	L	A	G	A	D	V	E	D	A	T	P	A	V	S	T	S	A	L	H	E	A	V	E	M	G	S	K	S	P	A	A	L	S	L	V	E	A	L	L	S
tr|A0A369RV93|A0A369RV93 9METZ Apoptotic protease-activating factor 1 OS Trichoplax sp. H2 OX 287889 GN TrispH2 007812 PE 4 SV 1	-	-	-	-	-	-	-	-	-	-	-	-	-	-	-	-	-	-	-	-	-	-	-	-	-	-	-	-	-	-	-	-	-	-	-	-	-	-	-	-	-	-	-	-	-	-	-	-	-
tr|A0A2B4SA85|A0A2B4SA85 STYPI Apoptotic protease-activating factor 1 OS Stylophora pistillata OX 50429 GN apaf1 PE 4 SV 1	-	-	-	-	-	-	-	-	-	-	-	-	-	-	-	-	-	-	-	-	-	-	-	-	-	-	-	-	-	-	-	-	-	-	-	-	-	-	-	-	-	-	-	-	-	-	-	-	-
tr|A0A235IQ43|A0A235IQ43 9NOSO WD REPEATS REGION domain-containing protein OS Nostoc sp. Peltigera membranacea cyanobiont 232 OX 2014531 GN CDG79 36525 PE 4 SV 1	-	-	-	-	-	-	-	-	-	-	-	-	-	-	-	-	-	-	-	-	-	-	-	-	-	-	-	-	-	-	-	-	-	-	-	-	-	-	-	-	-	-	-	-	-	-	-	-	-
tr|A0A1Z4M7A7|A0A1Z4M7A7 MICDP WD repeat protein OS Fremyella diplosiphon NIES-3275 OX 1973485 GN NIES3275 13750 PE 4 SV 1	-	-	-	-	-	-	-	-	-	-	-	-	-	-	-	-	-	-	-	-	-	-	-	-	-	-	-	-	-	-	-	-	-	-	-	-	-	-	-	-	-	-	-	-	-	-	-	-	-
sp|O14727|APAF HUMAN Apoptotic protease-activating factor 1 OS Homo sapiens OX 9606 GN APAF1 PE 1 SV 2	-	-	-	-	-	-	-	-	-	-	-	-	-	-	-	-	-	-	-	-	-	-	-	-	-	-	-	-	-	-	-	-	-	-	-	-	-	-	-	-	-	-	-	-	-	-	-	-	-
tr|A0A1Z4FQM5|A0A1Z4FQM5 9CYAN WD repeat protein OS Calothrix sp. NIES-2098 OX 1954171 GN NIES2098 06590 PE 4 SV 1	-	-	-	-	-	-	-	-	-	-	-	-	-	-	-	-	-	-	-	-	-	-	-	-	-	-	-	-	-	-	-	-	-	-	-	-	-	-	-	-	-	-	-	-	-	-	-	-	-
jgi|Chocri1|2857|XM 005715410.1	-	-	-	-	-	-	-	-	-	-	-	-	-	-	-	-	-	-	-	-	-	-	-	-	-	-	-	-	-	-	-	-	-	-	-	-	-	-	-	-	-	-	-	-	-	-	-	-	-
jgi|Chocri1|3521|XM 005715388.1	-	-	-	-	-	-	-	-	-	-	-	-	-	-	-	-	-	-	-	-	-	-	-	-	-	-	-	-	-	-	-	-	-	-	-	-	-	-	-	-	-	-	-	-	-	-	-	-	-
jgi|Graco1|9610|PXF45037.1 tr1	-	-	-	-	-	-	-	-	-	-	-	-	-	-	-	-	-	-	-	-	-	-	-	-	-	-	-	-	-	-	-	-	-	-	-	-	-	-	-	-	-	-	-	-	-	-	-	-	-
jgi|Graco1|9625|PXF45022.1 tr1	-	-	-	-	-	-	-	-	-	-	-	-	-	-	-	-	-	-	-	-	-	-	-	-	-	-	-	-	-	-	-	-	-	-	-	-	-	-	-	-	-	-	-	-	-	-	-	-	-
Q00808 delta 1-830	-	-	-	-	-	-	-	-	-	-	-	-	-	-	-	-	-	-	-	-	-	-	-	-	-	-	-	-	-	-	-	-	-	-	-	-	-	-	-	-	-	-	-	-	-	-	-	-	-
jgi|Ulvmu1|6947|UM033 0004.1	-	-	-	-	-	-	-	-	-	-	-	-	-	-	-	-	-	-	-	-	-	-	-	-	-	-	-	-	-	-	-	-	-	-	-	-	-	-	-	G	S	C	T	S	V	L	R	L	G
jgi|Astpho2|2441|Aster-05689	-	-	-	-	-	-	-	-	-	-	-	-	-	-	-	-	-	-	-	-	-	-	-	-	-	-	-	-	-	-	-	-	-	-	-	-	-	-	-	-	-	-	-	-	-	-	-	-	-
jgi|Auxeprot1|1644|XM 011401304.1	-	-	-	-	-	-	-	-	-	-	-	-	-	-	-	-	-	-	-	-	-	-	-	-	-	-	-	-	-	-	-	-	-	-	-	-	-	-	-	A	P	A	G	P	S	A	W	E	R
jgi|Botrbrau1|18437|Bobra.0072s0025.1	-	-	-	-	-	-	-	-	-	-	-	-	-	-	-	-	-	-	-	-	-	-	-	-	-	-	-	-	-	-	-	-	-	-	-	-	-	-	-	-	N	C	L	L	H	S	F	Q	G
jgi|Caulen1|91263|g6499.t1	-	-	-	-	-	-	-	-	-	-	-	-	-	-	-	-	-	-	-	-	-	-	-	-	-	-	-	-	-	-	-	-	-	-	-	-	-	-	-	G	R	C	L	G	-	I	L	E	S
jgi|Caulen1|93918|g8504.t1	-	-	-	-	-	-	-	-	-	-	-	-	-	-	-	-	-	-	-	-	-	-	-	-	-	-	-	-	-	-	-	-	-	-	-	-	-	-	-	G	R	C	L	G	-	I	L	E	S
jgi|Chleu1|8914|rna-CEUSTIGMA g6995.t1	-	-	-	-	-	-	-	-	-	-	-	-	-	-	-	-	-	-	-	-	-	-	-	-	-	-	-	-	-	-	-	-	-	-	-	-	-	-	-	T	D	Q	G	P	F	M	I	P	P
jgi|ChlNC64A 1|136376|IGS.gm 16 00099	-	-	-	-	-	-	-	-	-	-	-	-	-	-	-	-	-	-	-	-	-	-	-	-	-	-	-	-	-	-	-	-	-	-	-	-	-	-	-	K	H	A	G	R	-	P	W	E	F
jgi|Chloso1602 1|3237|rna-gnl|WGS:LHPG|mrna.C2E21 7573	-	-	-	-	-	-	-	-	-	-	-	-	-	-	-	-	-	-	-	-	-	-	-	-	-	-	-	-	-	-	-	-	-	-	-	-	-	-	-	K	A	A	N	P	-	P	W	E	F
jgi|Chlre5 6|6128|Cre14.g611750.t1.1	-	-	-	-	-	-	-	-	-	-	-	-	-	-	-	-	-	-	-	-	-	-	-	-	-	-	-	-	-	-	-	-	-	-	-	-	-	-	-	R	R	C	L	P	-	Q	L	A	A
jgi|Chlre5 6|7610|Cre16.g678808.t1.1	-	-	-	-	-	-	-	-	-	-	-	-	-	-	-	-	-	-	-	-	-	-	-	-	-	-	-	-	-	-	-	-	-	-	-	-	-	-	-	R	C	C	L	P	-	A	L	D	A
jgi|Chrzof1|12547|UNPLg00498.t1	-	-	-	-	-	-	-	-	-	-	-	-	-	-	-	-	-	-	-	-	-	-	-	-	-	-	-	-	-	-	-	-	-	-	-	-	-	-	-	-	-	-	-	-	-	-	-	-	-
jgi|Chrzof1|13249|Cz07g26030.t1	-	-	-	-	-	-	-	-	-	-	-	-	-	-	-	-	-	-	-	-	-	-	-	-	-	-	-	-	-	-	-	-	-	-	-	-	-	-	-	G	N	C	L	A	-	A	L	P	G
jgi|Gonpec1|10004|rna10079	-	-	-	-	-	-	-	-	-	-	-	-	-	-	-	-	-	-	-	-	-	-	-	-	-	-	-	-	-	-	-	-	-	-	-	-	-	-	-	R	C	C	L	P	-	S	L	D	A
jgi|Picre1|32651|NNA 007997.t1	-	-	-	-	-	-	-	-	-	-	-	-	-	-	-	-	-	-	-	-	-	-	-	-	-	-	-	-	-	-	-	-	-	-	-	-	-	-	-	K	H	Q	V	K	-	E	I	R	M
jgi|Picsp 1|2572|NSC 00803-R1 wd-40 repeat protein	-	-	-	-	-	-	-	-	-	-	-	-	-	-	-	-	-	-	-	-	-	-	-	-	-	-	-	-	-	-	-	-	-	-	-	-	-	-	-	-	P	E	E	I	Y	L	T	K	I
jgi|Rapsub1|11103|Rsub 10787	-	-	-	-	-	-	-	-	-	-	-	-	-	-	-	-	-	-	-	-	-	-	-	-	-	-	-	-	-	-	-	-	-	-	-	-	-	-	-	G	R	C	L	C	-	A	L	A	E
jgi|Sceobl1|19701|snap masked-scaffold 312-processed-gene-0.79-mRNA-1	-	-	-	-	-	-	-	-	-	-	-	-	-	-	-	-	-	-	-	-	-	-	-	-	-	-	-	-	-	-	-	-	-	-	-	-	-	-	-	G	A	C	I	A	-	A	L	G	E
jgi|Sceobl1|6239|snap masked-scaffold 141-processed-gene-1.78-mRNA-1	-	-	-	-	-	-	-	-	-	-	-	-	-	-	-	-	-	-	-	-	-	-	-	-	-	-	-	-	-	-	-	-	-	-	-	-	-	-	-	G	A	C	I	A	-	A	L	G	E
jgi|Sobl393 1|13893|SZX79012.1	-	-	-	-	-	-	-	-	-	-	-	-	-	-	-	-	-	-	-	-	-	-	-	-	-	-	-	-	-	-	-	-	-	-	-	-	-	-	-	G	A	C	I	A	-	A	L	G	E
jgi|Tetstr1|421388|TSEL 012356.t1	-	-	-	-	-	-	-	-	-	-	-	-	-	-	-	-	-	-	-	-	-	-	-	-	-	-	-	-	-	-	-	-	-	-	-	-	-	-	-	G	V	Q	Q	H	-	T	V	E	A
jgi|Tetstr1|435748|TSEL 024643.t1	-	-	-	-	-	-	-	-	-	-	-	-	-	-	-	-	-	-	-	-	-	-	-	-	-	-	-	-	-	-	-	-	-	-	-	-	-	-	-	G	T	L	L	H	-	T	L	S	A
jgi|Tetstr1|448520|TSEL 035785.t1	-	-	-	-	-	-	-	-	-	-	-	-	-	-	-	-	-	-	-	-	-	-	-	-	-	-	-	-	-	-	-	-	-	-	-	-	-	-	-	G	S	T	L	R	Q	F	Q	R	T
jgi|Tetstr1|453734|TSEL 040687.t1	-	-	-	-	-	-	-	-	-	-	-	-	-	-	-	-	-	-	-	-	-	-	-	-	-	-	-	-	-	-	-	-	-	-	-	-	-	-	-	-	-	-	-	-	-	-	-	-	-
jgi|TrebA12 1|3921|rna-gnl|WGS:VXIU|FRX49 06295-mRNA-1 mrna FRX49 06295	-	-	-	-	-	-	-	-	-	-	-	-	-	-	-	-	-	-	-	-	-	-	-	-	-	-	-	-	-	-	-	-	-	-	-	-	-	-	-	-	-	-	-	-	-	-	-	-	-
jgi|Volca2 1|6697|Vocar.0023s0015.1	-	-	-	-	-	-	-	-	-	-	-	-	-	-	-	-	-	-	-	-	-	-	-	-	-	-	-	-	-	-	-	-	-	-	-	-	-	-	-	R	C	C	L	P	-	S	L	D	A
jgi|Mesvir1|19684|Mv09954-RA.1	Q	G	G	P	G	G	A	G	L	E	E	Q	Q	G	G	G	R	E	Q	D	M	Q	L	R	E	G	D	G	R	H	P	G	D	G	R	E	G	V	D	G	R	Q	Q	Q	Q	A	G	D	Q
tr|A0A369RV93|A0A369RV93 9METZ Apoptotic protease-activating factor 1 OS Trichoplax sp. H2 OX 287889 GN TrispH2 007812 PE 4 SV 1	-	-	-	-	-	-	-	-	-	-	-	-	-	-	-	-	-	-	-	-	-	-	-	-	-	-	-	-	-	-	-	-	-	-	-	-	-	-	-	-	-	-	-	-	-	-	-	-	-
tr|A0A2B4SA85|A0A2B4SA85 STYPI Apoptotic protease-activating factor 1 OS Stylophora pistillata OX 50429 GN apaf1 PE 4 SV 1	-	-	-	-	-	-	-	-	-	-	-	-	-	-	-	-	-	-	-	-	-	-	-	-	-	-	-	-	-	-	-	-	-	-	-	-	-	-	-	-	-	-	-	-	-	-	-	-	-
tr|A0A235IQ43|A0A235IQ43 9NOSO WD REPEATS REGION domain-containing protein OS Nostoc sp. Peltigera membranacea cyanobiont 232 OX 2014531 GN CDG79 36525 PE 4 SV 1	-	-	-	-	-	-	-	-	-	-	-	-	-	-	-	-	-	-	-	-	-	-	-	-	-	-	-	-	-	-	-	-	-	-	-	-	-	-	-	-	-	-	-	-	-	-	-	-	-
tr|A0A1Z4M7A7|A0A1Z4M7A7 MICDP WD repeat protein OS Fremyella diplosiphon NIES-3275 OX 1973485 GN NIES3275 13750 PE 4 SV 1	-	-	-	-	-	-	-	-	-	-	-	-	-	-	-	-	-	-	-	-	-	-	-	-	-	-	-	-	-	-	-	-	-	-	-	-	-	-	-	-	-	-	-	-	-	-	-	-	-
sp|O14727|APAF HUMAN Apoptotic protease-activating factor 1 OS Homo sapiens OX 9606 GN APAF1 PE 1 SV 2	-	-	-	-	-	-	-	-	-	-	-	-	-	-	-	-	-	-	-	-	-	-	-	-	-	-	-	-	-	-	-	-	-	-	-	-	-	-	-	-	-	-	-	-	-	-	-	-	-
tr|A0A1Z4FQM5|A0A1Z4FQM5 9CYAN WD repeat protein OS Calothrix sp. NIES-2098 OX 1954171 GN NIES2098 06590 PE 4 SV 1	-	-	-	-	-	-	-	-	-	-	-	-	-	-	-	-	-	-	-	-	-	-	-	-	-	-	-	-	-	-	-	-	-	-	-	-	-	-	-	-	-	-	-	-	-	-	-	-	-
jgi|Chocri1|2857|XM 005715410.1	-	-	-	-	-	-	-	-	-	-	-	-	-	-	-	-	-	-	-	-	-	-	-	-	-	-	-	-	-	-	-	-	-	-	-	-	-	-	-	-	-	-	-	-	-	-	-	-	-
jgi|Chocri1|3521|XM 005715388.1	-	-	-	-	-	-	-	-	-	-	-	-	-	-	-	-	-	-	-	-	-	-	-	-	-	-	-	-	-	-	-	-	-	-	-	-	-	-	-	E	E	E	I	D	-	-	-	-	-
jgi|Graco1|9610|PXF45037.1 tr1	-	-	-	-	-	-	-	-	-	-	-	-	-	-	-	-	-	-	-	-	-	-	-	-	-	-	-	-	-	-	-	-	-	-	-	-	-	-	-	-	-	-	-	-	-	-	-	-	-
jgi|Graco1|9625|PXF45022.1 tr1	-	-	-	-	-	-	-	-	-	-	-	-	-	-	-	-	-	-	-	-	-	-	-	-	-	-	-	-	-	-	-	-	-	-	-	-	-	-	-	-	-	-	-	-	-	-	-	-	-
Q00808 delta 1-830	-	-	-	-	-	-	-	-	-	-	-	-	-	-	-	-	-	-	-	-	-	-	-	-	-	-	-	-	-	-	-	-	-	-	-	-	-	-	-	-	-	-	-	-	-	-	-	-	-
jgi|Ulvmu1|6947|UM033 0004.1	-	-	-	-	-	-	-	-	-	-	-	-	-	-	-	-	-	-	-	-	-	-	V	G	S	G	A	L	I	A	F	-	-	-	-	-	-	-	-	-	-	-	-	-	-	-	-	-	-
jgi|Astpho2|2441|Aster-05689	-	-	-	-	-	-	-	-	-	-	-	-	-	-	-	-	-	-	-	-	-	-	L	S	T	G	T	E	A	H	Q	-	-	-	-	-	-	-	-	-	-	-	-	-	-	-	-	-	-
jgi|Auxeprot1|1644|XM 011401304.1	-	-	-	-	-	-	-	-	-	-	-	-	-	-	-	-	-	-	-	-	-	-	V	R	S	A	T	L	A	G	I	-	-	-	-	-	-	-	-	-	-	-	-	-	-	-	-	-	-
jgi|Botrbrau1|18437|Bobra.0072s0025.1	-	-	-	-	-	-	-	-	-	-	-	-	-	-	-	-	-	-	-	-	-	-	V	C	A	G	M	L	Y	A	F	-	-	-	-	-	-	-	-	-	-	-	-	-	-	-	-	-	-
jgi|Caulen1|91263|g6499.t1	-	-	-	-	-	-	-	-	-	-	-	-	-	-	-	-	-	-	-	-	-	-	A	S	S	G	K	L	R	A	V	-	-	-	-	-	-	-	-	-	-	-	-	-	-	-	-	-	-
jgi|Caulen1|93918|g8504.t1	-	-	-	-	-	-	-	-	-	-	-	-	-	-	-	-	-	-	-	-	-	-	A	S	S	G	K	L	R	A	V	-	-	-	-	-	-	-	-	-	-	-	-	-	-	-	-	-	-
jgi|Chleu1|8914|rna-CEUSTIGMA g6995.t1	-	-	-	-	-	-	-	-	-	-	-	-	-	-	-	-	-	-	-	-	-	-	V	Q	F	E	E	P	V	A	F	-	-	-	-	-	-	-	-	-	-	-	-	-	-	-	-	-	-
jgi|ChlNC64A 1|136376|IGS.gm 16 00099	-	-	-	-	-	-	-	-	-	-	-	-	-	-	-	-	-	-	-	-	-	-	A	S	T	G	A	Q	T	G	L	-	-	-	-	-	-	-	-	-	-	-	-	-	-	-	-	-	-
jgi|Chloso1602 1|3237|rna-gnl|WGS:LHPG|mrna.C2E21 7573	-	-	-	-	-	-	-	-	-	-	-	-	-	-	-	-	-	-	-	-	-	-	A	A	T	G	M	P	T	G	L	-	-	-	-	-	-	-	-	-	-	-	-	-	-	-	-	-	-
jgi|Chlre5 6|6128|Cre14.g611750.t1.1	A	G	A	S	G	G	L	A	P	P	P	A	A	L	V	E	L	G	G	G	A	A	T	A	E	G	D	E	I	G	F	-	-	-	-	-	-	-	-	-	-	-	-	-	-	-	-	-	-
jgi|Chlre5 6|7610|Cre16.g678808.t1.1	-	-	-	-	-	-	-	-	-	-	-	-	-	-	-	-	-	-	-	-	-	-	A	E	D	G	R	Q	Q	A	F	-	-	-	-	-	-	-	-	-	-	-	-	-	-	-	-	-	-
jgi|Chrzof1|12547|UNPLg00498.t1	-	-	-	-	-	-	-	-	-	-	-	-	-	-	-	-	-	-	-	-	-	-	-	-	-	-	-	-	-	-	-	-	-	-	-	-	-	-	-	-	-	-	-	-	-	-	-	-	-
jgi|Chrzof1|13249|Cz07g26030.t1	-	-	-	-	-	-	-	-	-	-	-	-	-	-	-	-	-	-	-	-	-	-	G	A	T	G	A	P	R	G	V	-	-	-	-	-	-	-	-	-	-	-	-	-	-	-	-	-	-
jgi|Gonpec1|10004|rna10079	-	-	-	-	-	-	-	-	-	-	-	-	-	-	-	-	-	-	-	-	-	-	A	A	D	G	R	Q	T	A	F	-	-	-	-	-	-	-	-	-	-	-	-	-	-	-	-	-	-
jgi|Picre1|32651|NNA 007997.t1	-	-	-	-	-	-	-	-	-	-	-	-	-	-	-	-	-	-	-	-	-	-	L	I	Q	E	R	V	C	A	I	-	-	-	-	-	-	-	-	-	-	-	-	-	-	-	-	-	-
jgi|Picsp 1|2572|NSC 00803-R1 wd-40 repeat protein	-	-	-	-	-	-	-	-	-	-	-	-	-	-	-	-	-	-	-	-	-	-	T	V	E	G	T	L	Q	A	I	-	-	-	-	-	-	-	-	-	-	-	-	-	-	-	-	-	-
jgi|Rapsub1|11103|Rsub 10787	-	-	-	-	-	-	-	-	-	-	-	-	-	-	-	-	-	-	-	-	-	-	P	E	S	G	R	A	A	A	L	-	-	-	-	-	-	-	-	-	-	-	-	-	-	-	-	-	-
jgi|Sceobl1|19701|snap masked-scaffold 312-processed-gene-0.79-mRNA-1	-	-	-	-	-	-	-	-	-	-	-	-	-	-	-	-	-	-	-	-	-	-	Q	T	A	G	G	G	M	L	L	-	-	-	-	-	-	-	-	-	-	-	-	-	-	-	-	-	-
jgi|Sceobl1|6239|snap masked-scaffold 141-processed-gene-1.78-mRNA-1	-	-	-	-	-	-	-	-	-	-	-	-	-	-	-	-	-	-	-	-	-	-	A	A	I	G	R	L	A	G	L	-	-	-	-	-	-	-	-	-	-	-	-	-	-	-	-	-	-
jgi|Sobl393 1|13893|SZX79012.1	-	-	-	-	-	-	-	-	-	-	-	-	-	-	-	-	-	-	-	-	-	-	A	A	T	G	R	L	A	G	L	-	-	-	-	-	-	-	-	-	-	-	-	-	-	-	-	-	-
jgi|Tetstr1|421388|TSEL 012356.t1	-	-	-	-	-	-	-	-	-	-	-	-	-	-	-	-	-	-	-	-	-	-	V	A	T	G	T	Q	V	G	F	-	-	-	-	-	-	-	-	-	-	-	-	-	-	-	-	-	-
jgi|Tetstr1|435748|TSEL 024643.t1	-	-	-	-	-	-	-	-	-	-	-	-	-	-	-	-	-	-	-	-	-	-	I	K	T	-	-	-	-	-	-	-	-	-	-	-	-	-	-	-	-	-	-	-	-	-	-	-	-
jgi|Tetstr1|448520|TSEL 035785.t1	-	-	-	-	-	-	-	-	-	-	-	-	-	-	-	-	-	-	-	-	-	-	A	P	A	D	Q	V	A	G	V	-	-	-	-	-	-	-	-	-	-	-	-	-	-	-	-	-	-
jgi|Tetstr1|453734|TSEL 040687.t1	-	-	-	-	-	-	-	-	-	-	-	-	-	-	-	-	-	-	-	-	-	-	T	A	T	-	-	-	-	-	-	-	-	-	-	-	-	-	-	-	-	-	-	-	-	-	-	-	-
jgi|TrebA12 1|3921|rna-gnl|WGS:VXIU|FRX49 06295-mRNA-1 mrna FRX49 06295	-	-	-	-	-	-	-	-	-	-	-	-	-	-	-	-	-	-	-	-	-	-	-	-	-	-	-	-	-	-	-	-	-	-	-	-	-	-	-	-	-	-	-	-	-	-	-	-	-
jgi|Volca2 1|6697|Vocar.0023s0015.1	-	-	-	-	-	-	-	-	-	-	-	-	-	-	-	-	-	-	-	-	-	-	S	E	D	G	R	Q	Q	A	F	-	-	-	-	-	-	-	-	-	-	-	-	-	-	-	-	-	-
jgi|Mesvir1|19684|Mv09954-RA.1	M	R	D	H	M	R	W	L	V	E	D	V	G	S	C	W	S	P	L	H	T	A	V	D	V	G	D	L	A	M	T	R	A	L	L	R	A	P	D	I	D	V	N	L	V	G	R	H	P
tr|A0A369RV93|A0A369RV93 9METZ Apoptotic protease-activating factor 1 OS Trichoplax sp. H2 OX 287889 GN TrispH2 007812 PE 4 SV 1	-	-	-	-	-	-	-	-	-	-	-	-	-	-	-	-	-	-	-	-	-	-	A	I	D	G	I	I	I	Q	N	-	-	-	-	-	-	-	-	-	-	-	-	-	-	-	-	-	-
tr|A0A2B4SA85|A0A2B4SA85 STYPI Apoptotic protease-activating factor 1 OS Stylophora pistillata OX 50429 GN apaf1 PE 4 SV 1	-	-	-	-	-	-	-	-	-	-	-	-	-	-	-	-	-	-	-	-	-	-	-	R	D	G	T	L	C	Q	Q	-	-	-	-	-	-	-	-	-	-	-	-	-	-	-	-	-	-
tr|A0A235IQ43|A0A235IQ43 9NOSO WD REPEATS REGION domain-containing protein OS Nostoc sp. Peltigera membranacea cyanobiont 232 OX 2014531 GN CDG79 36525 PE 4 SV 1	-	-	-	-	-	-	-	-	-	-	-	-	-	-	-	-	-	-	-	-	-	-	L	A	T	R	K	I	I	A	T	-	-	-	-	-	-	-	-	-	-	-	-	-	-	-	-	-	-
tr|A0A1Z4M7A7|A0A1Z4M7A7 MICDP WD repeat protein OS Fremyella diplosiphon NIES-3275 OX 1973485 GN NIES3275 13750 PE 4 SV 1	-	-	-	-	-	-	-	-	-	-	-	-	-	-	-	-	-	-	-	-	-	-	W	Q	T	E	E	V	I	V	S	-	-	-	-	-	-	-	-	-	-	-	-	-	-	-	-	-	-
sp|O14727|APAF HUMAN Apoptotic protease-activating factor 1 OS Homo sapiens OX 9606 GN APAF1 PE 1 SV 2	-	-	-	-	-	-	-	-	-	-	-	-	-	-	-	-	-	-	-	-	-	-	V	V	T	G	E	S	S	Q	T	-	-	-	-	-	-	-	-	-	-	-	-	-	-	-	-	-	-
tr|A0A1Z4FQM5|A0A1Z4FQM5 9CYAN WD repeat protein OS Calothrix sp. NIES-2098 OX 1954171 GN NIES2098 06590 PE 4 SV 1	-	-	-	-	-	-	-	-	-	-	-	-	-	-	-	-	-	-	-	-	-	-	W	Q	P	R	E	V	I	A	S	-	-	-	-	-	-	-	-	-	-	-	-	-	-	-	-	-	-
jgi|Chocri1|2857|XM 005715410.1	-	-	-	-	-	-	-	-	-	-	-	-	-	-	-	-	-	-	-	-	-	-	-	-	-	-	-	-	-	-	-	-	-	-	-	-	-	-	-	-	-	-	-	-	-	-	-	-	-
jgi|Chocri1|3521|XM 005715388.1	-	-	-	-	-	-	-	-	-	-	-	-	-	-	-	-	-	-	-	-	-	-	L	D	L	G	E	-	-	-	-	-	-	-	-	-	-	-	-	-	-	-	-	-	-	-	-	-	-
jgi|Graco1|9610|PXF45037.1 tr1	-	-	-	-	-	-	-	-	-	-	-	-	-	-	-	-	-	-	-	-	-	-	-	-	-	-	-	-	-	-	-	-	-	-	-	-	-	-	-	-	-	-	-	-	-	-	-	-	-
jgi|Graco1|9625|PXF45022.1 tr1	-	-	-	-	-	-	-	-	-	-	-	-	-	-	-	-	-	-	-	-	-	-	-	-	-	-	-	-	-	-	-	-	-	-	-	-	-	-	-	-	-	-	-	-	-	-	-	-	-
Q00808 delta 1-830	-	-	-	-	-	-	-	-	-	-	-	-	-	-	-	-	-	-	-	-	-	-	-	-	-	-	-	-	-	-	-	-	-	-	-	-	-	-	-	-	-	-	-	-	-	-	-	-	-
jgi|Ulvmu1|6947|UM033 0004.1	-	-	-	-	-	-	-	-	-	-	-	-	-	-	-	-	-	-	-	-	-	-	-	-	-	-	-	-	-	-	-	-	-	-	-	-	-	-	-	-	-	-	-	F	A	C	D	D	P
jgi|Astpho2|2441|Aster-05689	-	-	-	-	-	-	-	-	-	-	-	-	-	-	-	-	-	-	-	-	-	-	-	-	-	-	-	-	-	-	-	-	-	-	-	-	-	-	-	-	-	-	-	L	Q	C	S	A	C
jgi|Auxeprot1|1644|XM 011401304.1	-	-	-	-	-	-	-	-	-	-	-	-	-	-	-	-	-	-	-	-	-	-	-	-	-	-	-	-	-	-	-	-	-	-	-	-	-	-	-	-	-	-	-	F	V	G	D	A	G
jgi|Botrbrau1|18437|Bobra.0072s0025.1	-	-	-	-	-	-	-	-	-	-	-	-	-	-	-	-	-	-	-	-	-	-	-	-	-	-	-	-	-	-	-	-	-	-	-	-	-	-	-	-	-	-	-	F	M	A	D	S	G
jgi|Caulen1|91263|g6499.t1	-	-	-	-	-	-	-	-	-	-	-	-	-	-	-	-	-	-	-	-	-	-	-	-	-	-	-	-	-	-	-	-	-	-	-	-	-	-	-	-	-	-	-	Y	V	S	D	Y	G
jgi|Caulen1|93918|g8504.t1	-	-	-	-	-	-	-	-	-	-	-	-	-	-	-	-	-	-	-	-	-	-	-	-	-	-	-	-	-	-	-	-	-	-	-	-	-	-	-	-	-	-	-	Y	V	S	D	S	G
jgi|Chleu1|8914|rna-CEUSTIGMA g6995.t1	-	-	-	-	-	-	-	-	-	-	-	-	-	-	-	-	-	-	-	-	-	-	-	-	-	-	-	-	-	-	-	-	-	-	-	-	-	-	-	-	-	-	-	F	M	A	D	A	A
jgi|ChlNC64A 1|136376|IGS.gm 16 00099	-	-	-	-	-	-	-	-	-	-	-	-	-	-	-	-	-	-	-	-	-	-	-	-	-	-	-	-	-	-	-	-	-	-	-	-	-	-	-	-	-	-	-	F	V	G	D	C	G
jgi|Chloso1602 1|3237|rna-gnl|WGS:LHPG|mrna.C2E21 7573	-	-	-	-	-	-	-	-	-	-	-	-	-	-	-	-	-	-	-	-	-	-	-	-	-	-	-	-	-	-	-	-	-	-	-	-	-	-	-	-	-	-	-	F	V	G	D	C	G
jgi|Chlre5 6|6128|Cre14.g611750.t1.1	-	-	-	-	-	-	-	-	-	-	-	-	-	-	-	-	-	-	-	-	-	-	-	-	-	-	-	-	-	-	-	-	-	-	-	-	-	-	-	-	-	-	-	F	V	A	D	A	A
jgi|Chlre5 6|7610|Cre16.g678808.t1.1	-	-	-	-	-	-	-	-	-	-	-	-	-	-	-	-	-	-	-	-	-	-	-	-	-	-	-	-	-	-	-	-	-	-	-	-	-	-	-	-	-	-	-	F	M	A	D	S	A
jgi|Chrzof1|12547|UNPLg00498.t1	-	-	-	-	-	-	-	-	-	-	-	-	-	-	-	-	-	-	-	-	-	-	-	-	-	-	-	-	-	-	-	-	-	-	-	-	-	-	-	-	-	-	-	-	-	-	-	-	-
jgi|Chrzof1|13249|Cz07g26030.t1	-	-	-	-	-	-	-	-	-	-	-	-	-	-	-	-	-	-	-	-	-	-	-	-	-	-	-	-	-	-	-	-	-	-	-	-	-	-	-	-	-	-	-	F	V	G	D	A	G
jgi|Gonpec1|10004|rna10079	-	-	-	-	-	-	-	-	-	-	-	-	-	-	-	-	-	-	-	-	-	-	-	-	-	-	-	-	-	-	-	-	-	-	-	-	-	-	-	-	-	-	-	F	M	A	D	A	A
jgi|Picre1|32651|NNA 007997.t1	-	-	-	-	-	-	-	-	-	-	-	-	-	-	-	-	-	-	-	-	-	-	-	-	-	-	-	-	-	-	-	-	-	-	-	-	-	-	-	-	-	-	-	F	V	G	D	C	G
jgi|Picsp 1|2572|NSC 00803-R1 wd-40 repeat protein	-	-	-	-	-	-	-	-	-	-	-	-	-	-	-	-	-	-	-	-	-	-	-	-	-	-	-	-	-	-	-	-	-	-	-	-	-	-	-	-	-	-	-	F	I	G	D	C	G
jgi|Rapsub1|11103|Rsub 10787	-	-	-	-	-	-	-	-	-	-	-	-	-	-	-	-	-	-	-	-	-	-	-	-	-	-	-	-	-	-	-	-	-	-	-	-	-	-	-	-	-	-	-	F	V	A	D	A	A
jgi|Sceobl1|19701|snap masked-scaffold 312-processed-gene-0.79-mRNA-1	-	-	-	-	-	-	-	-	-	-	-	-	-	-	-	-	-	-	-	-	-	-	-	-	-	-	-	-	-	-	-	-	-	-	-	-	-	-	-	-	-	-	-	-	-	-	-	-	-
jgi|Sceobl1|6239|snap masked-scaffold 141-processed-gene-1.78-mRNA-1	-	-	-	-	-	-	-	-	-	-	-	-	-	-	-	-	-	-	-	-	-	-	-	-	-	-	-	-	-	-	-	-	-	-	-	-	-	-	-	-	-	-	-	Y	V	G	D	A	A
jgi|Sobl393 1|13893|SZX79012.1	-	-	-	-	-	-	-	-	-	-	-	-	-	-	-	-	-	-	-	-	-	-	-	-	-	-	-	-	-	-	-	-	-	-	-	-	-	-	-	-	-	-	-	Y	V	G	D	A	A
jgi|Tetstr1|421388|TSEL 012356.t1	-	-	-	-	-	-	-	-	-	-	-	-	-	-	-	-	-	-	-	-	-	-	-	-	-	-	-	-	-	-	-	-	-	-	-	-	-	-	-	-	-	-	-	F	R	G	D	A	P
jgi|Tetstr1|435748|TSEL 024643.t1	-	-	-	-	-	-	-	-	-	-	-	-	-	-	-	-	-	-	-	-	-	-	-	-	-	-	-	-	-	-	-	-	-	-	-	-	-	-	-	-	-	-	-	-	-	-	-	-	-
jgi|Tetstr1|448520|TSEL 035785.t1	-	-	-	-	-	-	-	-	-	-	-	-	-	-	-	-	-	-	-	-	-	-	-	-	-	-	-	-	-	-	-	-	-	-	-	-	-	-	-	-	-	-	-	F	F	G	D	A	P
jgi|Tetstr1|453734|TSEL 040687.t1	-	-	-	-	-	-	-	-	-	-	-	-	-	-	-	-	-	-	-	-	-	-	-	-	-	-	-	-	-	-	-	-	-	-	-	-	-	-	-	-	-	-	-	-	-	-	-	-	-
jgi|TrebA12 1|3921|rna-gnl|WGS:VXIU|FRX49 06295-mRNA-1 mrna FRX49 06295	-	-	-	-	-	-	-	-	-	-	-	-	-	-	-	-	-	-	-	-	-	-	-	-	-	-	-	-	-	-	-	-	-	-	-	-	-	-	-	-	-	-	-	-	-	-	-	-	-
jgi|Volca2 1|6697|Vocar.0023s0015.1	-	-	-	-	-	-	-	-	-	-	-	-	-	-	-	-	-	-	-	-	-	-	-	-	-	-	-	-	-	-	-	-	-	-	-	-	-	-	-	-	-	-	-	F	M	G	D	A	A
jgi|Mesvir1|19684|Mv09954-RA.1	T	V	L	V	R	E	Y	G	V	S	L	N	L	A	D	F	S	N	P	L	R	H	A	I	T	Q	H	Y	P	L	A	F	V	T	A	L	L	E	L	G	A	D	P	R	V	G	D	C	L
tr|A0A369RV93|A0A369RV93 9METZ Apoptotic protease-activating factor 1 OS Trichoplax sp. H2 OX 287889 GN TrispH2 007812 PE 4 SV 1	-	-	-	-	-	-	-	-	-	-	-	-	-	-	-	-	-	-	-	-	-	-	-	-	-	-	-	-	-	-	-	-	-	-	-	-	-	-	-	-	-	-	-	F	P	L	Y	G	K
tr|A0A2B4SA85|A0A2B4SA85 STYPI Apoptotic protease-activating factor 1 OS Stylophora pistillata OX 50429 GN apaf1 PE 4 SV 1	-	-	-	-	-	-	-	-	-	-	-	-	-	-	-	-	-	-	-	-	-	-	-	-	-	-	-	-	-	-	-	-	-	-	-	-	-	-	-	-	-	-	-	F	N	L	K	G	T
tr|A0A235IQ43|A0A235IQ43 9NOSO WD REPEATS REGION domain-containing protein OS Nostoc sp. Peltigera membranacea cyanobiont 232 OX 2014531 GN CDG79 36525 PE 4 SV 1	-	-	-	-	-	-	-	-	-	-	-	-	-	-	-	-	-	-	-	-	-	-	-	-	-	-	-	-	-	-	-	-	-	-	-	-	-	-	-	-	-	-	-	F	T	G	D	T	P
tr|A0A1Z4M7A7|A0A1Z4M7A7 MICDP WD repeat protein OS Fremyella diplosiphon NIES-3275 OX 1973485 GN NIES3275 13750 PE 4 SV 1	-	-	-	-	-	-	-	-	-	-	-	-	-	-	-	-	-	-	-	-	-	-	-	-	-	-	-	-	-	-	-	-	-	-	-	-	-	-	-	-	-	-	-	F	I	G	D	G	G
sp|O14727|APAF HUMAN Apoptotic protease-activating factor 1 OS Homo sapiens OX 9606 GN APAF1 PE 1 SV 2	-	-	-	-	-	-	-	-	-	-	-	-	-	-	-	-	-	-	-	-	-	-	-	-	-	-	-	-	-	-	-	-	-	-	-	-	-	-	-	-	-	-	-	F	Y	T	N	G	T
tr|A0A1Z4FQM5|A0A1Z4FQM5 9CYAN WD repeat protein OS Calothrix sp. NIES-2098 OX 1954171 GN NIES2098 06590 PE 4 SV 1	-	-	-	-	-	-	-	-	-	-	-	-	-	-	-	-	-	-	-	-	-	-	-	-	-	-	-	-	-	-	-	-	-	-	-	-	-	-	-	-	-	-	-	F	T	G	E	S	P
jgi|Chocri1|2857|XM 005715410.1	-	-	-	-	-	-	-	-	-	-	-	-	-	-	-	-	-	-	-	-	-	-	-	-	-	-	-	-	-	-	-	-	-	-	-	-	-	-	-	-	-	-	-	-	-	-	-	-	-
jgi|Chocri1|3521|XM 005715388.1	-	-	-	-	-	-	-	-	-	-	-	-	-	-	-	-	-	-	-	-	-	-	-	-	-	-	-	-	-	-	-	-	-	-	-	-	-	-	-	-	-	-	-	F	Q	R	N	R	C
jgi|Graco1|9610|PXF45037.1 tr1	-	-	-	-	-	-	-	-	-	-	-	-	-	-	-	-	-	-	-	-	-	-	-	-	-	-	-	-	-	-	-	-	-	-	-	-	-	-	-	-	-	-	-	L	I	Q	N	P	G
jgi|Graco1|9625|PXF45022.1 tr1	-	-	-	-	-	-	-	-	-	-	-	-	-	-	-	-	-	-	-	-	-	-	-	-	-	-	-	-	-	-	-	-	-	-	-	-	-	-	-	-	-	-	-	-	-	-	-	-	-
Q00808 delta 1-830	-	-	-	-	-	-	-	-	-	-	-	-	-	-	-	-	-	-	-	-	-	-	-	-	-	-	-	-	-	-	-	-	-	-	-	-	-	-	-	-	-	-	-	F	S	R	D	V	-
jgi|Ulvmu1|6947|UM033 0004.1	-	-	L	G	T	Q	S	G	A	-	-	-	-	-	-	-	M	H	F	I	Q	L	-	-	-	-	-	-	-	-	-	-	-	-	-	-	-	-	-	-	-	-	-	-	-	-	-	-	-
jgi|Astpho2|2441|Aster-05689	-	-	Q	K	L	T	L	G	T	-	-	-	-	-	-	-	-	-	-	-	-	-	-	-	-	-	-	-	-	-	-	-	-	-	-	-	-	-	-	-	-	-	-	-	-	-	-	-	-
jgi|Auxeprot1|1644|XM 011401304.1	-	-	V	G	S	D	H	G	A	-	-	-	-	-	-	-	V	H	F	L	A	G	A	-	-	-	-	-	-	-	-	-	-	-	-	-	-	-	-	-	-	-	-	-	-	-	-	-	-
jgi|Botrbrau1|18437|Bobra.0072s0025.1	-	-	V	G	S	E	R	G	V	-	-	-	-	-	-	-	V	H	F	L	A	L	-	-	-	-	-	-	-	-	-	-	-	-	-	-	-	-	-	-	-	-	-	-	-	-	-	-	-
jgi|Caulen1|91263|g6499.t1	-	-	V	G	D	G	N	G	H	-	-	-	-	-	-	-	V	H	F	L	D	F	-	-	-	-	-	-	-	-	-	-	-	-	-	-	-	-	-	-	-	-	-	-	-	-	-	-	-
jgi|Caulen1|93918|g8504.t1	-	-	V	G	D	G	N	G	H	-	-	-	-	-	-	-	V	H	F	L	E	F	-	-	-	-	-	-	-	-	-	-	-	-	-	-	-	-	-	-	-	-	-	-	-	-	-	-	-
jgi|Chleu1|8914|rna-CEUSTIGMA g6995.t1	-	-	V	G	D	A	S	G	H	-	-	-	-	-	-	-	V	H	F	L	D	F	-	-	-	-	-	-	-	-	-	-	-	-	-	-	-	-	-	-	-	-	-	-	-	-	-	-	-
jgi|ChlNC64A 1|136376|IGS.gm 16 00099	-	-	V	G	T	D	R	G	I	-	-	-	-	-	-	-	V	H	S	L	D	L	-	-	-	-	-	-	-	-	-	-	-	-	-	-	-	-	-	-	-	-	-	-	-	-	-	-	-
jgi|Chloso1602 1|3237|rna-gnl|WGS:LHPG|mrna.C2E21 7573	-	-	V	G	T	D	R	G	I	-	-	-	-	-	-	-	I	R	L	A	A	M	A	G	R	A	H	K	K	L	L	A	Q	Q	L	A	V	A	E	P	G	L	S	S	E	A	E	E	E
jgi|Chlre5 6|6128|Cre14.g611750.t1.1	-	-	V	G	D	A	S	G	S	-	-	-	-	-	-	-	V	H	F	L	D	L	-	-	-	-	-	-	-	-	-	-	-	-	-	-	-	-	-	-	-	-	-	-	-	-	-	-	-
jgi|Chlre5 6|7610|Cre16.g678808.t1.1	-	-	A	G	D	S	A	G	A	-	-	-	-	-	-	-	V	H	F	L	D	W	-	-	-	-	-	-	-	-	-	-	-	-	-	-	-	-	-	-	-	-	-	-	-	-	-	-	-
jgi|Chrzof1|12547|UNPLg00498.t1	-	-	-	-	-	-	-	-	-	-	-	-	-	-	-	-	-	-	-	-	-	-	-	-	-	-	-	-	-	-	-	-	-	-	-	-	-	-	-	-	-	-	-	-	-	-	-	-	-
jgi|Chrzof1|13249|Cz07g26030.t1	-	-	V	G	D	A	A	G	Q	-	-	-	-	-	-	-	V	H	F	V	Q	C	L	R	-	-	-	-	-	-	-	-	-	-	-	-	-	-	-	-	-	-	-	-	-	-	-	-	-
jgi|Gonpec1|10004|rna10079	-	-	A	G	D	A	A	G	A	-	-	-	-	-	-	-	V	H	F	L	D	W	-	-	-	-	-	-	-	-	-	-	-	-	-	-	-	-	-	-	-	-	-	-	-	-	-	-	-
jgi|Picre1|32651|NNA 007997.t1	-	-	A	G	T	D	R	G	L	S	L	S	S	I	F	R	F	Y	L	V	N	I	-	-	-	-	-	-	-	-	-	-	-	-	-	-	-	-	-	-	-	-	-	-	-	-	-	-	-
jgi|Picsp 1|2572|NSC 00803-R1 wd-40 repeat protein	-	-	A	G	T	D	R	G	V	-	-	-	-	-	-	-	V	Y	F	I	D	D	-	-	-	-	-	-	-	-	-	-	-	-	-	-	-	-	-	-	-	-	-	-	-	-	-	-	-
jgi|Rapsub1|11103|Rsub 10787	-	-	A	G	D	A	A	G	G	-	-	-	-	-	-	-	V	H	F	L	C	G	L	-	-	-	-	-	-	-	-	-	-	-	-	-	-	-	-	-	-	-	-	-	-	-	-	-	-
jgi|Sceobl1|19701|snap masked-scaffold 312-processed-gene-0.79-mRNA-1	-	-	-	-	-	-	-	-	-	-	-	-	-	-	-	-	-	-	-	-	-	-	-	-	-	-	-	-	-	-	-	-	-	-	-	-	-	-	-	-	-	-	-	-	-	-	-	-	-
jgi|Sceobl1|6239|snap masked-scaffold 141-processed-gene-1.78-mRNA-1	-	-	R	G	V	D	A	A	A	A	A	A	A	Q	A	A	R	F	G	M	M	L	-	-	-	-	-	-	-	-	-	-	-	-	-	-	-	-	-	-	-	-	-	-	-	-	-	-	-
jgi|Sobl393 1|13893|SZX79012.1	-	-	A	A	A	P	A	G	K	-	-	-	-	-	-	-	L	A	Q	L	S	L	-	-	-	-	-	-	-	-	-	-	-	-	-	-	-	-	-	-	-	-	-	-	-	-	-	-	-
jgi|Tetstr1|421388|TSEL 012356.t1	-	-	V	G	D	A	E	G	A	-	-	-	-	-	-	-	L	H	C	L	Q	L	-	-	-	-	-	-	-	-	-	-	-	-	-	-	-	-	-	-	-	-	-	-	-	-	-	-	-
jgi|Tetstr1|435748|TSEL 024643.t1	-	-	-	-	-	-	-	-	-	-	-	-	-	-	-	-	-	-	-	-	-	-	-	-	-	-	-	-	-	-	-	-	-	-	-	-	-	-	-	-	-	-	-	-	-	-	-	-	-
jgi|Tetstr1|448520|TSEL 035785.t1	-	-	A	G	D	A	N	G	Q	-	-	-	-	-	-	-	V	H	A	L	S	F	-	-	-	-	-	-	-	-	-	-	-	-	-	-	-	-	-	-	-	-	-	-	-	-	-	-	-
jgi|Tetstr1|453734|TSEL 040687.t1	-	-	-	-	-	-	-	-	-	-	-	-	-	-	-	-	-	-	-	-	-	-	-	-	-	-	-	-	-	-	-	-	-	-	-	-	-	-	-	-	-	-	-	-	-	-	-	-	-
jgi|TrebA12 1|3921|rna-gnl|WGS:VXIU|FRX49 06295-mRNA-1 mrna FRX49 06295	-	-	-	-	-	-	-	-	-	-	-	-	-	-	-	-	-	-	-	-	-	-	-	-	-	-	-	-	-	-	-	-	-	-	-	-	-	-	-	-	-	-	-	-	-	-	-	-	-
jgi|Volca2 1|6697|Vocar.0023s0015.1	-	-	A	G	D	A	A	G	T	-	-	-	-	-	-	-	V	H	F	L	D	F	-	-	-	-	-	-	-	-	-	-	-	-	-	-	-	-	-	-	-	-	-	-	-	-	-	-	-
jgi|Mesvir1|19684|Mv09954-RA.1	W	W	V	G	T	T	A	G	T	M	L	E	H	A	C	-	L	H	L	A	D	H	-	-	-	-	-	-	-	-	-	-	-	-	-	-	-	-	-	-	-	-	-	-	-	-	-	-	-
tr|A0A369RV93|A0A369RV93 9METZ Apoptotic protease-activating factor 1 OS Trichoplax sp. H2 OX 287889 GN TrispH2 007812 PE 4 SV 1	-	-	T	T	D	T	R	G	Y	M	Y	A	L	A	P	T	Q	S	F	S	N	F	-	-	-	-	-	-	-	-	-	-	-	-	-	-	-	-	-	-	-	-	-	-	-	-	-	-	-
tr|A0A2B4SA85|A0A2B4SA85 STYPI Apoptotic protease-activating factor 1 OS Stylophora pistillata OX 50429 GN apaf1 PE 4 SV 1	-	-	S	V	D	N	I	G	T	-	-	-	-	-	-	-	T	Y	V	L	K	R	-	-	-	-	-	-	-	-	-	-	-	-	-	-	-	-	-	-	-	-	-	-	-	-	-	-	-
tr|A0A235IQ43|A0A235IQ43 9NOSO WD REPEATS REGION domain-containing protein OS Nostoc sp. Peltigera membranacea cyanobiont 232 OX 2014531 GN CDG79 36525 PE 4 SV 1	-	-	A	G	E	Q	S	G	R	-	-	-	-	-	-	-	V	H	F	L	R	L	-	-	-	-	-	-	-	-	-	-	-	-	-	-	-	-	-	-	-	-	-	-	-	-	-	-	-
tr|A0A1Z4M7A7|A0A1Z4M7A7 MICDP WD repeat protein OS Fremyella diplosiphon NIES-3275 OX 1973485 GN NIES3275 13750 PE 4 SV 1	-	-	A	G	D	A	S	G	G	-	-	-	-	-	-	-	V	H	F	L	R	L	-	-	-	-	-	-	-	-	-	-	-	-	-	-	-	-	-	-	-	-	-	-	-	-	-	-	-
sp|O14727|APAF HUMAN Apoptotic protease-activating factor 1 OS Homo sapiens OX 9606 GN APAF1 PE 1 SV 2	-	-	T	V	D	N	L	G	I	-	-	-	-	-	-	-	L	Y	I	L	Q	T	L	E	-	-	-	-	-	-	-	-	-	-	-	-	-	-	-	-	-	-	-	-	-	-	-	-	-
tr|A0A1Z4FQM5|A0A1Z4FQM5 9CYAN WD repeat protein OS Calothrix sp. NIES-2098 OX 1954171 GN NIES2098 06590 PE 4 SV 1	-	-	A	G	E	R	S	G	K	-	-	-	-	-	-	-	V	H	F	L	R	L	-	-	-	-	-	-	-	-	-	-	-	-	-	-	-	-	-	-	-	-	-	-	-	-	-	-	-
jgi|Chocri1|2857|XM 005715410.1	-	-	A	G	L	H	D	G	T	-	-	-	-	-	-	-	V	A	A	I	E	L	-	-	-	-	-	-	-	-	-	-	-	-	-	-	-	-	-	-	-	-	-	-	-	-	-	-	-
jgi|Chocri1|3521|XM 005715388.1	-	-	V	W	D	G	K	R	-	-	-	-	-	-	-	-	L	I	W	L	E	F	S	E	-	-	-	-	-	-	-	-	-	-	-	-	-	-	-	-	-	-	-	-	-	-	-	-	-
jgi|Graco1|9610|PXF45037.1 tr1	-	-	-	-	-	-	-	-	-	-	-	-	-	-	-	-	-	-	-	-	-	-	-	-	-	-	-	-	-	-	-	-	-	-	-	-	-	-	-	-	-	-	-	-	-	-	-	-	-
jgi|Graco1|9625|PXF45022.1 tr1	-	-	-	-	-	-	-	-	-	-	-	-	-	-	-	-	-	-	-	-	-	-	-	-	-	-	-	-	-	-	-	-	-	-	-	-	-	-	-	-	-	-	-	-	-	-	-	-	-
Q00808 delta 1-830	-	-	-	-	-	-	-	-	-	-	-	-	-	-	-	-	-	-	-	-	-	-	-	-	-	-	-	-	-	-	-	-	-	-	-	-	-	-	-	-	-	-	-	-	-	-	-	-	-
jgi|Ulvmu1|6947|UM033 0004.1	P	K	V	A	K	A	P	R	-	-	-	-	-	-	-	-	-	-	-	-	-	-	-	-	-	-	-	-	-	-	-	-	-	-	-	-	-	-	-	-	-	-	-	-	-	-	-	-	-
jgi|Astpho2|2441|Aster-05689	-	-	-	-	-	-	-	-	-	-	-	-	-	-	-	-	-	-	-	-	-	-	-	-	-	-	-	-	-	-	-	-	-	-	-	-	-	-	-	-	-	-	-	-	-	-	-	-	-
jgi|Auxeprot1|1644|XM 011401304.1	-	-	-	-	-	-	-	-	-	-	-	-	-	-	-	-	-	-	-	-	-	-	-	-	-	-	-	-	-	-	-	-	-	-	-	-	-	-	-	-	-	-	-	-	-	-	-	-	-
jgi|Botrbrau1|18437|Bobra.0072s0025.1	-	-	-	-	-	-	-	-	-	-	-	-	-	-	-	-	-	-	-	-	-	-	-	-	-	-	-	-	-	-	-	-	-	-	-	-	-	-	-	-	-	-	-	-	-	-	-	-	-
jgi|Caulen1|91263|g6499.t1	-	-	-	-	-	-	-	-	-	-	-	-	-	-	-	-	-	-	-	-	-	-	-	-	-	-	-	-	-	-	-	-	-	-	-	-	-	-	-	-	-	-	-	-	-	-	-	-	-
jgi|Caulen1|93918|g8504.t1	-	-	-	-	-	-	-	-	-	-	-	-	-	-	-	-	-	-	-	-	-	-	-	-	-	-	-	-	-	-	-	-	-	-	-	-	-	-	-	-	-	-	-	-	-	-	-	-	-
jgi|Chleu1|8914|rna-CEUSTIGMA g6995.t1	-	-	-	-	-	-	-	-	-	-	-	-	-	-	-	-	-	-	-	-	-	-	-	-	-	-	-	-	-	-	-	-	-	-	-	-	-	-	-	-	-	-	-	-	-	-	-	-	-
jgi|ChlNC64A 1|136376|IGS.gm 16 00099	D	A	L	Q	Q	A	Q	H	A	E	G	G	G	A	E	Q	P	A	P	A	A	A	A	G	A	A	A	A	A	G	L	H	A	A	E	A	D	A	V	V	S	V	A	P	P	K	Q	A	G
jgi|Chloso1602 1|3237|rna-gnl|WGS:LHPG|mrna.C2E21 7573	G	G	E	D	S	E	E	E	A	A	A	D	A	K	G	K	A	A	V	D	E	E	D	L	D	A	I	L	Q	E	L	N	L	Q	P	S	A	A	A	A	A	Q	Q	Q	Q	Q	Q	S	G
jgi|Chlre5 6|6128|Cre14.g611750.t1.1	-	-	-	-	-	-	-	-	-	-	-	-	-	-	-	-	-	-	-	-	-	-	-	-	-	-	-	-	-	-	-	-	-	-	-	-	-	-	-	-	-	-	-	-	-	-	-	-	-
jgi|Chlre5 6|7610|Cre16.g678808.t1.1	-	-	-	-	-	-	-	-	-	-	-	-	-	-	-	-	-	-	-	-	-	-	-	-	-	-	-	-	-	-	-	-	-	-	-	-	-	-	-	-	-	-	-	-	-	-	-	-	-
jgi|Chrzof1|12547|UNPLg00498.t1	-	-	-	-	-	-	-	-	-	-	-	-	-	-	-	-	-	-	-	-	-	-	-	-	-	-	-	-	-	-	-	-	-	-	-	-	-	-	-	-	-	-	-	-	-	-	-	-	-
jgi|Chrzof1|13249|Cz07g26030.t1	-	-	-	-	-	-	-	-	-	-	-	-	-	-	-	-	-	-	-	-	-	-	-	-	-	-	-	-	-	-	-	-	-	-	-	-	-	-	-	-	-	-	-	-	-	-	-	-	-
jgi|Gonpec1|10004|rna10079	-	-	-	-	-	-	-	-	-	-	-	-	-	-	-	-	-	-	-	-	-	-	-	-	-	-	-	-	-	-	-	-	-	-	-	-	-	-	-	-	-	-	-	-	-	-	-	-	-
jgi|Picre1|32651|NNA 007997.t1	-	-	-	-	-	-	-	-	-	-	-	-	-	-	-	-	-	-	-	-	-	-	-	-	-	-	-	-	-	-	-	-	-	-	-	-	-	-	-	-	-	-	-	-	-	-	-	-	-
jgi|Picsp 1|2572|NSC 00803-R1 wd-40 repeat protein	-	-	-	-	-	-	-	-	-	-	-	-	-	-	-	-	-	-	-	-	-	-	-	-	-	-	-	-	-	-	-	-	-	-	-	-	-	-	-	-	-	-	-	-	-	-	-	-	-
jgi|Rapsub1|11103|Rsub 10787	-	-	-	-	-	-	-	-	-	-	-	-	-	-	-	-	-	-	-	-	-	-	-	-	-	-	-	-	-	-	-	-	-	-	-	-	-	-	-	-	-	-	-	-	-	-	-	-	-
jgi|Sceobl1|19701|snap masked-scaffold 312-processed-gene-0.79-mRNA-1	-	-	-	-	-	-	-	-	-	-	-	-	-	-	-	-	-	-	-	-	-	-	-	-	-	-	-	-	-	-	-	-	-	-	-	-	-	-	-	-	-	-	-	-	-	-	-	-	-
jgi|Sceobl1|6239|snap masked-scaffold 141-processed-gene-1.78-mRNA-1	-	-	-	-	-	-	-	-	-	-	-	-	-	-	-	-	-	-	-	-	-	-	-	-	-	-	-	-	-	-	-	-	-	-	-	-	-	-	-	-	-	-	-	-	-	-	-	-	-
jgi|Sobl393 1|13893|SZX79012.1	R	S	S	T	R	S	S	S	S	S	S	S	K	A	N	E	P	L	I	V	P	H	A	G	G	L	T	L	C	V	G	D	A	S	G	C	V	H	F	I	D	C	L	-	-	-	-	-	-
jgi|Tetstr1|421388|TSEL 012356.t1	-	-	-	-	-	-	-	-	-	-	-	-	-	-	-	-	-	-	-	-	-	-	-	-	-	-	-	-	-	-	-	-	-	-	-	-	-	-	-	-	-	-	-	-	-	-	-	-	-
jgi|Tetstr1|435748|TSEL 024643.t1	-	-	-	-	-	-	-	-	-	-	-	-	-	-	-	-	-	-	-	-	-	-	-	-	-	-	-	-	-	-	-	-	-	-	-	-	-	-	-	-	-	-	-	-	-	-	-	-	-
jgi|Tetstr1|448520|TSEL 035785.t1	-	-	-	-	-	-	-	-	-	-	-	-	-	-	-	-	-	-	-	-	-	-	-	-	-	-	-	-	-	-	-	-	-	-	-	-	-	-	-	-	-	-	-	-	-	-	-	-	-
jgi|Tetstr1|453734|TSEL 040687.t1	-	-	-	-	-	-	-	-	-	-	-	-	-	-	-	-	-	-	-	-	-	-	-	-	-	-	-	-	-	-	-	-	-	-	-	-	-	-	-	-	-	-	-	-	-	-	-	-	-
jgi|TrebA12 1|3921|rna-gnl|WGS:VXIU|FRX49 06295-mRNA-1 mrna FRX49 06295	-	-	-	-	-	-	-	-	-	-	-	-	-	-	-	-	-	-	-	-	-	-	-	-	-	-	-	-	-	-	-	-	-	-	-	-	-	-	-	-	-	-	-	-	-	-	-	-	-
jgi|Volca2 1|6697|Vocar.0023s0015.1	-	-	-	-	-	-	-	-	-	-	-	-	-	-	-	-	-	-	-	-	-	-	-	-	-	-	-	-	-	-	-	-	-	-	-	-	-	-	-	-	-	-	-	-	-	-	-	-	-
jgi|Mesvir1|19684|Mv09954-RA.1	S	S	E	A	G	E	L	K	E	G	G	I	S	D	Q	G	Q	L	T	A	I	V	T	T	V	V	R	M	L	L	A	A	A	K	L	H	G	A	N	P	G	G	A	A	G	A	A	L	P
tr|A0A369RV93|A0A369RV93 9METZ Apoptotic protease-activating factor 1 OS Trichoplax sp. H2 OX 287889 GN TrispH2 007812 PE 4 SV 1	-	-	-	-	-	-	-	-	-	-	-	-	-	-	-	-	-	-	-	-	-	-	-	-	-	-	-	-	-	-	-	-	-	-	-	-	-	-	-	-	-	-	-	-	-	-	-	-	-
tr|A0A2B4SA85|A0A2B4SA85 STYPI Apoptotic protease-activating factor 1 OS Stylophora pistillata OX 50429 GN apaf1 PE 4 SV 1	-	-	-	-	-	-	-	-	-	-	-	-	-	-	-	-	-	-	-	-	-	-	-	-	-	-	-	-	-	-	-	-	-	-	-	-	-	-	-	-	-	-	-	-	-	-	-	-	-
tr|A0A235IQ43|A0A235IQ43 9NOSO WD REPEATS REGION domain-containing protein OS Nostoc sp. Peltigera membranacea cyanobiont 232 OX 2014531 GN CDG79 36525 PE 4 SV 1	-	-	-	-	-	-	-	-	-	-	-	-	-	-	-	-	-	-	-	-	-	-	-	-	-	-	-	-	-	-	-	-	-	-	-	-	-	-	-	-	-	-	-	-	-	-	-	-	-
tr|A0A1Z4M7A7|A0A1Z4M7A7 MICDP WD repeat protein OS Fremyella diplosiphon NIES-3275 OX 1973485 GN NIES3275 13750 PE 4 SV 1	-	-	-	-	-	-	-	-	-	-	-	-	-	-	-	-	-	-	-	-	-	-	-	-	-	-	-	-	-	-	-	-	-	-	-	-	-	-	-	-	-	-	-	-	-	-	-	-	-
sp|O14727|APAF HUMAN Apoptotic protease-activating factor 1 OS Homo sapiens OX 9606 GN APAF1 PE 1 SV 2	-	-	-	-	-	-	-	-	-	-	-	-	-	-	-	-	-	-	-	-	-	-	-	-	-	-	-	-	-	-	-	-	-	-	-	-	-	-	-	-	-	-	-	-	-	-	-	-	-
tr|A0A1Z4FQM5|A0A1Z4FQM5 9CYAN WD repeat protein OS Calothrix sp. NIES-2098 OX 1954171 GN NIES2098 06590 PE 4 SV 1	-	-	-	-	-	-	-	-	-	-	-	-	-	-	-	-	-	-	-	-	-	-	-	-	-	-	-	-	-	-	-	-	-	-	-	-	-	-	-	-	-	-	-	-	-	-	-	-	-
jgi|Chocri1|2857|XM 005715410.1	-	-	-	-	-	-	-	-	-	-	-	-	-	-	-	-	-	-	-	-	-	-	-	-	-	-	-	-	-	-	-	-	-	-	-	-	-	-	-	-	-	-	-	-	-	-	-	-	-
jgi|Chocri1|3521|XM 005715388.1	-	-	-	-	-	-	-	-	-	-	-	-	-	-	-	-	-	-	-	-	-	-	-	-	-	-	-	-	-	-	-	-	-	-	-	-	-	-	-	-	-	-	-	-	-	-	-	-	-
jgi|Graco1|9610|PXF45037.1 tr1	-	-	-	-	-	-	-	-	-	-	-	-	-	-	-	-	-	-	-	-	-	-	-	-	-	-	-	-	-	-	-	-	-	-	-	-	-	-	-	-	-	-	-	-	-	-	-	-	-
jgi|Graco1|9625|PXF45022.1 tr1	-	-	-	-	-	-	-	-	-	-	-	-	-	-	-	-	-	-	-	-	-	-	-	-	-	-	-	-	-	-	-	-	-	-	-	-	-	-	-	-	-	-	-	-	-	-	-	-	-
Q00808 delta 1-830	-	-	-	-	-	-	-	-	-	-	-	-	-	-	-	-	-	-	-	-	-	-	-	-	-	-	-	-	-	-	-	-	-	-	-	-	-	-	-	-	-	-	-	-	-	-	-	-	-
jgi|Ulvmu1|6947|UM033 0004.1	-	-	-	-	-	-	-	-	-	-	-	-	-	-	-	-	-	-	-	-	-	-	-	-	-	-	-	-	-	-	-	-	-	-	-	-	-	-	-	-	-	-	-	-	-	-	-	-	-
jgi|Astpho2|2441|Aster-05689	-	-	-	-	-	-	-	-	-	-	-	-	-	-	-	-	-	-	-	-	-	-	-	-	-	-	-	-	-	-	-	-	-	-	-	-	-	-	-	-	-	-	-	-	-	-	-	-	-
jgi|Auxeprot1|1644|XM 011401304.1	-	-	-	-	-	-	-	-	-	-	-	-	-	-	-	-	-	-	-	-	-	-	-	-	-	-	-	-	-	-	-	-	-	-	-	-	-	-	-	-	-	-	-	-	-	-	-	-	-
jgi|Botrbrau1|18437|Bobra.0072s0025.1	-	-	-	-	-	-	-	-	-	-	-	-	-	-	-	-	-	-	-	-	-	-	-	-	-	-	-	-	-	-	-	-	-	-	-	-	-	-	-	-	-	-	-	-	-	-	-	-	-
jgi|Caulen1|91263|g6499.t1	-	-	-	-	-	-	-	-	-	-	-	-	-	-	-	-	-	-	-	-	-	-	-	-	-	-	-	-	-	-	-	-	-	-	-	-	-	-	-	-	-	-	-	-	-	-	-	-	-
jgi|Caulen1|93918|g8504.t1	-	-	-	-	-	-	-	-	-	-	-	-	-	-	-	-	-	-	-	-	-	-	-	-	-	-	-	-	-	-	-	-	-	-	-	-	-	-	-	-	-	-	-	-	-	-	-	-	-
jgi|Chleu1|8914|rna-CEUSTIGMA g6995.t1	-	-	-	-	-	-	-	-	-	-	-	-	-	-	-	-	-	-	-	-	-	-	-	-	-	-	-	-	-	-	-	-	-	-	-	-	-	-	-	-	-	-	-	-	-	-	-	-	-
jgi|ChlNC64A 1|136376|IGS.gm 16 00099	-	-	-	-	-	-	-	-	-	-	-	-	-	-	-	-	-	-	-	-	-	-	-	-	-	-	-	-	-	-	-	-	-	-	-	-	-	-	-	-	-	-	-	-	-	-	-	-	-
jgi|Chloso1602 1|3237|rna-gnl|WGS:LHPG|mrna.C2E21 7573	P	R	E	N	W	S	R	F	D	G	G	F	S	M	E	L	Q	G	T	T	P	D	G	R	Q	R	F	G	Y	A	Y	S	Q	A	Y	Q	A	V	Q	D	L	Y	E	E	C	Q	A	T	F
jgi|Chlre5 6|6128|Cre14.g611750.t1.1	-	-	-	-	-	-	-	-	-	-	-	-	-	-	-	-	-	-	-	-	-	-	-	-	-	-	-	-	-	-	-	-	-	-	-	-	-	-	-	-	-	-	-	-	-	-	-	-	-
jgi|Chlre5 6|7610|Cre16.g678808.t1.1	-	-	-	-	-	-	-	-	-	-	-	-	-	-	-	-	-	-	-	-	-	-	-	-	-	-	-	-	-	-	-	-	-	-	-	-	-	-	-	-	-	-	-	-	-	-	-	-	-
jgi|Chrzof1|12547|UNPLg00498.t1	-	-	-	-	-	-	-	-	-	-	-	-	-	-	-	-	-	-	-	-	-	-	-	-	-	-	-	-	-	-	-	-	-	-	-	-	-	-	-	-	-	-	-	-	-	-	-	-	-
jgi|Chrzof1|13249|Cz07g26030.t1	-	-	-	-	-	-	-	-	-	-	-	-	-	-	-	-	-	-	-	-	-	-	-	-	-	-	-	-	-	-	-	-	-	-	-	-	-	-	-	-	-	-	-	-	-	-	-	-	-
jgi|Gonpec1|10004|rna10079	-	-	-	-	-	-	-	-	-	-	-	-	-	-	-	-	-	-	-	-	-	-	-	-	-	-	-	-	-	-	-	-	-	-	-	-	-	-	-	-	-	-	-	-	-	-	-	-	-
jgi|Picre1|32651|NNA 007997.t1	-	-	-	-	-	-	-	-	-	-	-	-	-	-	-	-	-	-	-	-	-	-	-	-	-	-	-	-	-	-	-	-	-	-	-	-	-	-	-	-	-	-	-	-	-	-	-	-	-
jgi|Picsp 1|2572|NSC 00803-R1 wd-40 repeat protein	-	-	-	-	-	-	-	-	-	-	-	-	-	-	-	-	-	-	-	-	-	-	-	-	-	-	-	-	-	-	-	-	-	-	-	-	-	-	-	-	-	-	-	-	-	-	-	-	-
jgi|Rapsub1|11103|Rsub 10787	-	-	-	-	-	-	-	-	-	-	-	-	-	-	-	-	-	-	-	-	-	-	-	-	-	-	-	-	-	-	-	-	-	-	-	-	-	-	-	-	-	-	-	-	-	-	-	-	-
jgi|Sceobl1|19701|snap masked-scaffold 312-processed-gene-0.79-mRNA-1	-	-	-	-	-	-	-	-	-	-	-	-	-	-	-	-	-	-	-	-	-	-	-	-	-	-	-	-	-	-	-	-	-	-	-	-	-	-	-	-	-	-	-	-	-	-	-	-	-
jgi|Sceobl1|6239|snap masked-scaffold 141-processed-gene-1.78-mRNA-1	-	-	-	-	-	-	-	-	-	-	-	-	-	-	-	-	-	-	-	-	-	-	-	-	-	-	-	-	-	-	-	-	-	-	-	-	-	-	-	-	-	-	-	-	-	-	-	-	-
jgi|Sobl393 1|13893|SZX79012.1	-	-	-	-	-	-	-	-	-	-	-	-	-	-	-	-	-	-	-	-	-	-	-	-	-	-	-	-	-	-	-	-	-	-	-	-	-	-	-	-	-	-	-	-	-	-	-	-	-
jgi|Tetstr1|421388|TSEL 012356.t1	-	-	-	-	-	-	-	-	-	-	-	-	-	-	-	-	-	-	-	-	-	-	-	-	-	-	-	-	-	-	-	-	-	-	-	-	-	-	-	-	-	-	-	-	-	-	-	-	-
jgi|Tetstr1|435748|TSEL 024643.t1	-	-	-	-	-	-	-	-	-	-	-	-	-	-	-	-	-	-	-	-	-	-	-	-	-	-	-	-	-	-	-	-	-	-	-	-	-	-	-	-	-	-	-	-	-	-	-	-	-
jgi|Tetstr1|448520|TSEL 035785.t1	-	-	-	-	-	-	-	-	-	-	-	-	-	-	-	-	-	-	-	-	-	-	-	-	-	-	-	-	-	-	-	-	-	-	-	-	-	-	-	-	-	-	-	-	-	-	-	-	-
jgi|Tetstr1|453734|TSEL 040687.t1	-	-	-	-	-	-	-	-	-	-	-	-	-	-	-	-	-	-	-	-	-	-	-	-	-	-	-	-	-	-	-	-	-	-	-	-	-	-	-	-	-	-	-	-	-	-	-	-	-
jgi|TrebA12 1|3921|rna-gnl|WGS:VXIU|FRX49 06295-mRNA-1 mrna FRX49 06295	-	-	-	-	-	-	-	-	-	-	-	-	-	-	-	-	-	-	-	-	-	-	-	-	-	-	-	-	-	-	-	-	-	-	-	-	-	-	-	-	-	-	-	-	-	-	-	-	-
jgi|Volca2 1|6697|Vocar.0023s0015.1	-	-	-	-	-	-	-	-	-	-	-	-	-	-	-	-	-	-	-	-	-	-	-	-	-	-	-	-	-	-	-	-	-	-	-	-	-	-	-	-	-	-	-	-	-	-	-	-	-
jgi|Mesvir1|19684|Mv09954-RA.1	S	S	P	G	A	S	R	D	S	G	R	A	C	S	H	S	A	G	G	V	C	S	Y	A	S	P	G	L	S	I	D	T	R	V	V	D	G	L	Y	R	K	N	A	L	I	Q	A	C	A
tr|A0A369RV93|A0A369RV93 9METZ Apoptotic protease-activating factor 1 OS Trichoplax sp. H2 OX 287889 GN TrispH2 007812 PE 4 SV 1	-	-	-	-	-	-	-	-	-	-	-	-	-	-	-	-	-	-	-	-	-	-	-	-	-	-	-	-	-	-	-	-	-	-	-	-	-	-	-	-	-	-	-	-	-	-	-	-	-
tr|A0A2B4SA85|A0A2B4SA85 STYPI Apoptotic protease-activating factor 1 OS Stylophora pistillata OX 50429 GN apaf1 PE 4 SV 1	-	-	-	-	-	-	-	-	-	-	-	-	-	-	-	-	-	-	-	-	-	-	-	-	-	-	-	-	-	-	-	-	-	-	-	-	-	-	-	-	-	-	-	-	-	-	-	-	-
tr|A0A235IQ43|A0A235IQ43 9NOSO WD REPEATS REGION domain-containing protein OS Nostoc sp. Peltigera membranacea cyanobiont 232 OX 2014531 GN CDG79 36525 PE 4 SV 1	-	-	-	-	-	-	-	-	-	-	-	-	-	-	-	-	-	-	-	-	-	-	-	-	-	-	-	-	-	-	-	-	-	-	-	-	-	-	-	-	-	-	-	-	-	-	-	-	-
tr|A0A1Z4M7A7|A0A1Z4M7A7 MICDP WD repeat protein OS Fremyella diplosiphon NIES-3275 OX 1973485 GN NIES3275 13750 PE 4 SV 1	-	-	-	-	-	-	-	-	-	-	-	-	-	-	-	-	-	-	-	-	-	-	-	-	-	-	-	-	-	-	-	-	-	-	-	-	-	-	-	-	-	-	-	-	-	-	-	-	-
sp|O14727|APAF HUMAN Apoptotic protease-activating factor 1 OS Homo sapiens OX 9606 GN APAF1 PE 1 SV 2	-	-	-	-	-	-	-	-	-	-	-	-	-	-	-	-	-	-	-	-	-	-	-	-	-	-	-	-	-	-	-	-	-	-	-	-	-	-	-	-	-	-	-	-	-	-	-	-	-
tr|A0A1Z4FQM5|A0A1Z4FQM5 9CYAN WD repeat protein OS Calothrix sp. NIES-2098 OX 1954171 GN NIES2098 06590 PE 4 SV 1	-	-	-	-	-	-	-	-	-	-	-	-	-	-	-	-	-	-	-	-	-	-	-	-	-	-	-	-	-	-	-	-	-	-	-	-	-	-	-	-	-	-	-	-	-	-	-	-	-
jgi|Chocri1|2857|XM 005715410.1	-	-	-	-	-	-	-	-	-	-	-	-	-	-	-	-	-	-	-	-	-	-	-	-	-	-	-	-	-	-	-	-	-	-	-	-	-	-	-	-	-	-	-	-	-	-	-	-	-
jgi|Chocri1|3521|XM 005715388.1	-	-	-	-	-	-	-	-	-	-	-	-	-	-	-	-	-	-	-	-	-	-	-	-	-	-	-	-	-	-	-	-	-	-	-	-	-	-	-	-	-	-	-	-	-	-	-	-	-
jgi|Graco1|9610|PXF45037.1 tr1	-	-	-	-	-	-	-	-	-	-	-	-	-	-	-	-	-	-	-	-	-	-	-	-	-	-	-	-	-	-	-	-	-	-	-	-	-	-	-	-	-	-	-	-	-	-	-	-	-
jgi|Graco1|9625|PXF45022.1 tr1	-	-	-	-	-	-	-	-	-	-	-	-	-	-	-	-	-	-	-	-	-	-	-	-	-	-	-	-	-	-	-	-	-	-	-	-	-	-	-	-	-	-	-	-	-	-	-	-	-
Q00808 delta 1-830	-	-	-	-	-	-	-	-	-	-	-	-	-	-	-	-	-	-	-	-	-	-	-	-	-	-	-	-	-	-	-	-	-	-	-	-	-	-	-	-	-	-	-	-	-	-	-	-	-
jgi|Ulvmu1|6947|UM033 0004.1	-	-	-	-	-	-	-	-	-	-	-	-	-	-	-	-	-	-	-	-	-	-	-	-	-	-	-	-	-	-	-	-	-	-	-	-	-	-	-	-	-	-	-	-	-	-	-	-	-
jgi|Astpho2|2441|Aster-05689	-	-	-	-	-	-	-	-	-	-	-	-	-	-	-	-	-	-	-	-	-	-	-	-	-	-	-	-	-	-	-	-	-	-	-	-	-	-	-	-	-	-	-	-	-	-	-	-	-
jgi|Auxeprot1|1644|XM 011401304.1	-	-	-	-	-	-	-	-	-	-	-	-	-	-	-	-	-	-	-	-	-	-	-	-	-	-	-	-	-	-	-	-	-	-	-	-	-	-	-	-	-	-	-	-	-	-	-	-	-
jgi|Botrbrau1|18437|Bobra.0072s0025.1	-	-	-	-	-	-	-	-	-	-	-	-	-	-	-	-	-	-	-	-	-	-	-	-	-	-	-	-	-	-	-	-	-	-	-	-	-	-	-	-	-	-	-	-	-	-	-	-	-
jgi|Caulen1|91263|g6499.t1	-	-	-	-	-	-	-	-	-	-	-	-	-	-	-	-	-	-	-	-	-	-	-	-	-	-	-	-	-	-	-	-	-	-	-	-	-	-	-	-	-	-	-	-	-	-	-	-	-
jgi|Caulen1|93918|g8504.t1	-	-	-	-	-	-	-	-	-	-	-	-	-	-	-	-	-	-	-	-	-	-	-	-	-	-	-	-	-	-	-	-	-	-	-	-	-	-	-	-	-	-	-	-	-	-	-	-	-
jgi|Chleu1|8914|rna-CEUSTIGMA g6995.t1	-	-	-	-	-	-	-	-	-	-	-	-	-	-	-	-	-	-	-	-	-	-	-	-	-	-	-	-	-	-	-	-	-	-	-	-	-	-	-	-	-	-	-	-	-	-	-	-	-
jgi|ChlNC64A 1|136376|IGS.gm 16 00099	-	-	-	-	-	-	-	-	-	-	-	-	-	-	-	-	-	-	-	-	-	-	-	-	-	-	-	-	-	-	-	-	-	-	-	-	-	-	-	-	-	-	-	-	-	-	-	-	-
jgi|Chloso1602 1|3237|rna-gnl|WGS:LHPG|mrna.C2E21 7573	L	F	I	C	L	F	R	Y	T	Q	S	L	S	R	R	G	L	H	R	T	A	L	E	V	C	K	L	L	L	A	L	D	S	D	D	P	L	G	A	L	C	T	I	D	Y	L	A	L	R
jgi|Chlre5 6|6128|Cre14.g611750.t1.1	-	-	-	-	-	-	-	-	-	-	-	-	-	-	-	-	-	-	-	-	-	-	-	-	-	-	-	-	-	-	-	-	-	-	-	-	-	-	-	-	-	-	-	-	-	-	-	-	-
jgi|Chlre5 6|7610|Cre16.g678808.t1.1	-	-	-	-	-	-	-	-	-	-	-	-	-	-	-	-	-	-	-	-	-	-	-	-	-	-	-	-	-	-	-	-	-	-	-	-	-	-	-	-	-	-	-	-	-	-	-	-	-
jgi|Chrzof1|12547|UNPLg00498.t1	-	-	-	-	-	-	-	-	-	-	-	-	-	-	-	-	-	-	-	-	-	-	-	-	-	-	-	-	-	-	-	-	-	-	-	-	-	-	-	-	-	-	-	-	-	-	-	-	-
jgi|Chrzof1|13249|Cz07g26030.t1	-	-	-	-	-	-	-	-	-	-	-	-	-	-	-	-	-	-	-	-	-	-	-	-	-	-	-	-	-	-	-	-	-	-	-	-	-	-	-	-	-	-	-	-	-	-	-	-	-
jgi|Gonpec1|10004|rna10079	-	-	-	-	-	-	-	-	-	-	-	-	-	-	-	-	-	-	-	-	-	-	-	-	-	-	-	-	-	-	-	-	-	-	-	-	-	-	-	-	-	-	-	-	-	-	-	-	-
jgi|Picre1|32651|NNA 007997.t1	-	-	-	-	-	-	-	-	-	-	-	-	-	-	-	-	-	-	-	-	-	-	-	-	-	-	-	-	-	-	-	-	-	-	-	-	-	-	-	-	-	-	-	-	-	-	-	-	-
jgi|Picsp 1|2572|NSC 00803-R1 wd-40 repeat protein	-	-	-	-	-	-	-	-	-	-	-	-	-	-	-	-	-	-	-	-	-	-	-	-	-	-	-	-	-	-	-	-	-	-	-	-	-	-	-	-	-	-	-	-	-	-	-	-	-
jgi|Rapsub1|11103|Rsub 10787	-	-	-	-	-	-	-	-	-	-	-	-	-	-	-	-	-	-	-	-	-	-	-	-	-	-	-	-	-	-	-	-	-	-	-	-	-	-	-	-	-	-	-	-	-	-	-	-	-
jgi|Sceobl1|19701|snap masked-scaffold 312-processed-gene-0.79-mRNA-1	-	-	-	-	-	-	-	-	-	-	-	-	-	-	-	-	-	-	-	-	-	-	-	-	-	-	-	-	-	-	-	-	-	-	-	-	-	-	-	-	-	-	-	-	-	-	-	-	-
jgi|Sceobl1|6239|snap masked-scaffold 141-processed-gene-1.78-mRNA-1	-	-	-	-	-	-	-	-	-	-	-	-	-	-	-	-	-	-	-	-	-	-	-	-	-	-	-	-	-	-	-	-	-	-	-	-	-	-	-	-	-	-	-	-	-	-	-	-	-
jgi|Sobl393 1|13893|SZX79012.1	-	-	-	-	-	-	-	-	-	-	-	-	-	-	-	-	-	-	-	-	-	-	-	-	-	-	-	-	-	-	-	-	-	-	-	-	-	-	-	-	-	-	-	-	-	-	-	-	-
jgi|Tetstr1|421388|TSEL 012356.t1	-	-	-	-	-	-	-	-	-	-	-	-	-	-	-	-	-	-	-	-	-	-	-	-	-	-	-	-	-	-	-	-	-	-	-	-	-	-	-	-	-	-	-	-	-	-	-	-	-
jgi|Tetstr1|435748|TSEL 024643.t1	-	-	-	-	-	-	-	-	-	-	-	-	-	-	-	-	-	-	-	-	-	-	-	-	-	-	-	-	-	-	-	-	-	-	-	-	-	-	-	-	-	-	-	-	-	-	-	-	-
jgi|Tetstr1|448520|TSEL 035785.t1	-	-	-	-	-	-	-	-	-	-	-	-	-	-	-	-	-	-	-	-	-	-	-	-	-	-	-	-	-	-	-	-	-	-	-	-	-	-	-	-	-	-	-	-	-	-	-	-	-
jgi|Tetstr1|453734|TSEL 040687.t1	-	-	-	-	-	-	-	-	-	-	-	-	-	-	-	-	-	-	-	-	-	-	-	-	-	-	-	-	-	-	-	-	-	-	-	-	-	-	-	-	-	-	-	-	-	-	-	-	-
jgi|TrebA12 1|3921|rna-gnl|WGS:VXIU|FRX49 06295-mRNA-1 mrna FRX49 06295	-	-	-	-	-	-	-	-	-	-	-	-	-	-	-	-	-	-	-	-	-	-	-	-	-	-	-	-	-	-	-	-	-	-	-	-	-	-	-	-	-	-	-	-	-	-	-	-	-
jgi|Volca2 1|6697|Vocar.0023s0015.1	-	-	-	-	-	-	-	-	-	-	-	-	-	-	-	-	-	-	-	-	-	-	-	-	-	-	-	-	-	-	-	-	-	-	-	-	-	-	-	-	-	-	-	-	-	-	-	-	-
jgi|Mesvir1|19684|Mv09954-RA.1	P	A	G	V	I	R	H	L	E	E	V	A	G	Q	V	W	L	A	S	D	S	Q	A	D	D	D	S	D	S	G	H	M	D	C	S	C	I	Y	P	S	S	P	L	V	A	A	A	S	A
tr|A0A369RV93|A0A369RV93 9METZ Apoptotic protease-activating factor 1 OS Trichoplax sp. H2 OX 287889 GN TrispH2 007812 PE 4 SV 1	-	-	-	-	-	-	-	-	-	-	-	-	-	-	-	-	-	-	-	-	-	-	-	-	-	-	-	-	-	-	-	-	-	-	-	-	-	-	-	-	-	-	-	-	-	-	-	-	-
tr|A0A2B4SA85|A0A2B4SA85 STYPI Apoptotic protease-activating factor 1 OS Stylophora pistillata OX 50429 GN apaf1 PE 4 SV 1	-	-	-	-	-	-	-	-	-	-	-	-	-	-	-	-	-	-	-	-	-	-	-	-	-	-	-	-	-	-	-	-	-	-	-	-	-	-	-	-	-	-	-	-	-	-	-	-	-
tr|A0A235IQ43|A0A235IQ43 9NOSO WD REPEATS REGION domain-containing protein OS Nostoc sp. Peltigera membranacea cyanobiont 232 OX 2014531 GN CDG79 36525 PE 4 SV 1	-	-	-	-	-	-	-	-	-	-	-	-	-	-	-	-	-	-	-	-	-	-	-	-	-	-	-	-	-	-	-	-	-	-	-	-	-	-	-	-	-	-	-	-	-	-	-	-	-
tr|A0A1Z4M7A7|A0A1Z4M7A7 MICDP WD repeat protein OS Fremyella diplosiphon NIES-3275 OX 1973485 GN NIES3275 13750 PE 4 SV 1	-	-	-	-	-	-	-	-	-	-	-	-	-	-	-	-	-	-	-	-	-	-	-	-	-	-	-	-	-	-	-	-	-	-	-	-	-	-	-	-	-	-	-	-	-	-	-	-	-
sp|O14727|APAF HUMAN Apoptotic protease-activating factor 1 OS Homo sapiens OX 9606 GN APAF1 PE 1 SV 2	-	-	-	-	-	-	-	-	-	-	-	-	-	-	-	-	-	-	-	-	-	-	-	-	-	-	-	-	-	-	-	-	-	-	-	-	-	-	-	-	-	-	-	-	-	-	-	-	-
tr|A0A1Z4FQM5|A0A1Z4FQM5 9CYAN WD repeat protein OS Calothrix sp. NIES-2098 OX 1954171 GN NIES2098 06590 PE 4 SV 1	-	-	-	-	-	-	-	-	-	-	-	-	-	-	-	-	-	-	-	-	-	-	-	-	-	-	-	-	-	-	-	-	-	-	-	-	-	-	-	-	-	-	-	-	-	-	-	-	-
jgi|Chocri1|2857|XM 005715410.1	-	-	-	-	-	-	-	-	-	-	-	-	-	-	-	-	-	-	-	-	-	-	-	-	-	-	-	-	-	-	-	-	-	-	-	-	-	-	-	-	-	-	-	-	-	-	-	-	-
jgi|Chocri1|3521|XM 005715388.1	-	-	-	-	-	-	-	-	-	-	-	-	-	-	-	-	-	-	-	-	-	-	-	-	-	-	-	-	-	-	-	-	-	-	-	-	-	-	-	-	-	-	-	-	-	-	-	-	-
jgi|Graco1|9610|PXF45037.1 tr1	-	-	-	-	-	-	-	-	-	-	-	-	-	-	-	-	-	-	-	-	-	-	-	-	-	-	-	-	-	-	-	-	-	-	-	-	-	-	-	-	-	-	-	-	-	-	-	-	-
jgi|Graco1|9625|PXF45022.1 tr1	-	-	-	-	-	-	-	-	-	-	-	-	-	-	-	-	-	-	-	-	-	-	-	-	-	-	-	-	-	-	-	-	-	-	-	-	-	-	-	-	-	-	-	-	-	-	-	-	-
Q00808 delta 1-830	-	-	-	-	-	-	-	-	-	-	-	-	-	-	-	-	-	-	-	-	-	-	-	-	-	-	-	-	-	-	-	-	-	-	-	-	-	-	-	-	-	-	-	-	-	-	-	-	-
jgi|Ulvmu1|6947|UM033 0004.1	-	-	-	-	-	-	-	-	-	-	-	-	-	-	-	-	-	-	-	-	-	-	-	-	-	-	-	-	-	-	-	-	-	-	-	-	-	-	-	-	-	-	-	-	-	-	-	-	-
jgi|Astpho2|2441|Aster-05689	-	-	-	-	-	-	-	-	-	-	-	-	-	-	-	-	-	-	-	-	-	-	-	-	-	-	-	-	-	-	-	-	-	-	-	-	-	-	-	-	-	-	-	-	-	-	-	-	-
jgi|Auxeprot1|1644|XM 011401304.1	-	-	-	-	-	-	-	-	-	-	-	-	-	-	-	-	-	-	-	-	-	-	-	-	-	-	-	-	-	-	-	-	-	-	-	-	-	-	-	-	-	-	-	-	-	-	-	-	-
jgi|Botrbrau1|18437|Bobra.0072s0025.1	-	-	-	-	-	-	-	-	-	-	-	-	-	-	-	-	-	-	-	-	-	-	-	-	-	-	-	-	-	-	-	-	-	-	-	-	-	-	-	-	-	-	-	-	-	-	-	-	-
jgi|Caulen1|91263|g6499.t1	-	-	-	-	-	-	-	-	-	-	-	-	-	-	-	-	-	-	-	-	-	-	-	-	-	-	-	-	-	-	-	-	-	-	-	-	-	-	-	-	-	-	-	-	-	-	-	-	-
jgi|Caulen1|93918|g8504.t1	-	-	-	-	-	-	-	-	-	-	-	-	-	-	-	-	-	-	-	-	-	-	-	-	-	-	-	-	-	-	-	-	-	-	-	-	-	-	-	-	-	-	-	-	-	-	-	-	-
jgi|Chleu1|8914|rna-CEUSTIGMA g6995.t1	-	-	-	-	-	-	-	-	-	-	-	-	-	-	-	-	-	-	-	-	-	-	-	-	-	-	-	-	-	-	-	-	-	-	-	-	-	-	-	-	-	-	-	-	-	-	-	-	-
jgi|ChlNC64A 1|136376|IGS.gm 16 00099	-	-	-	-	-	-	-	-	-	-	-	-	-	-	-	-	-	-	-	-	-	-	-	-	-	-	-	-	-	-	-	-	-	-	-	-	-	-	-	-	-	-	-	-	-	-	-	-	-
jgi|Chloso1602 1|3237|rna-gnl|WGS:LHPG|mrna.C2E21 7573	D	L	L	V	K	A	V	L	L	Y	P	E	A	V	V	R	L	Q	R	V	L	A	G	K	G	V	G	G	D	A	A	W	A	A	L	L	S	R	P	L	F	A	A	A	S	D	G	G	S
jgi|Chlre5 6|6128|Cre14.g611750.t1.1	-	-	-	-	-	-	-	-	-	-	-	-	-	-	-	-	-	-	-	-	-	-	-	-	-	-	-	-	-	-	-	-	-	-	-	-	-	-	-	-	-	-	-	-	-	-	-	-	-
jgi|Chlre5 6|7610|Cre16.g678808.t1.1	-	-	-	-	-	-	-	-	-	-	-	-	-	-	-	-	-	-	-	-	-	-	-	-	-	-	-	-	-	-	-	-	-	-	-	-	-	-	-	-	-	-	-	-	-	-	-	-	-
jgi|Chrzof1|12547|UNPLg00498.t1	-	-	-	-	-	-	-	-	-	-	-	-	-	-	-	-	-	-	-	-	-	-	-	-	-	-	-	-	-	-	-	-	-	-	-	-	-	-	-	-	-	-	-	-	-	-	-	-	-
jgi|Chrzof1|13249|Cz07g26030.t1	-	-	-	-	-	-	-	-	-	-	-	-	-	-	-	-	-	-	-	-	-	-	-	-	-	-	-	-	-	-	-	-	-	-	-	-	-	-	-	-	-	-	-	-	-	-	-	-	-
jgi|Gonpec1|10004|rna10079	-	-	-	-	-	-	-	-	-	-	-	-	-	-	-	-	-	-	-	-	-	-	-	-	-	-	-	-	-	-	-	-	-	-	-	-	-	-	-	-	-	-	-	-	-	-	-	-	-
jgi|Picre1|32651|NNA 007997.t1	-	-	-	-	-	-	-	-	-	-	-	-	-	-	-	-	-	-	-	-	-	-	-	-	-	-	-	-	-	-	-	-	-	-	-	-	-	-	-	-	-	-	-	-	-	-	-	-	-
jgi|Picsp 1|2572|NSC 00803-R1 wd-40 repeat protein	-	-	-	-	-	-	-	-	-	-	-	-	-	-	-	-	-	-	-	-	-	-	-	-	-	-	-	-	-	-	-	-	-	-	-	-	-	-	-	-	-	-	-	-	-	-	-	-	-
jgi|Rapsub1|11103|Rsub 10787	-	-	-	-	-	-	-	-	-	-	-	-	-	-	-	-	-	-	-	-	-	-	-	-	-	-	-	-	-	-	-	-	-	-	-	-	-	-	-	-	-	-	-	-	-	-	-	-	-
jgi|Sceobl1|19701|snap masked-scaffold 312-processed-gene-0.79-mRNA-1	-	-	-	-	-	-	-	-	-	-	-	-	-	-	-	-	-	-	-	-	-	-	-	-	-	-	-	-	-	-	-	-	-	-	-	-	-	-	-	-	-	-	-	-	-	-	-	-	-
jgi|Sceobl1|6239|snap masked-scaffold 141-processed-gene-1.78-mRNA-1	-	-	-	-	-	-	-	-	-	-	-	-	-	-	-	-	-	-	-	-	-	-	-	-	-	-	-	-	-	-	-	-	-	-	-	-	-	-	-	-	-	-	-	-	-	-	-	-	-
jgi|Sobl393 1|13893|SZX79012.1	-	-	-	-	-	-	-	-	-	-	-	-	-	-	-	-	-	-	-	-	-	-	-	-	-	-	-	-	-	-	-	-	-	-	-	-	-	-	-	-	-	-	-	-	-	-	-	-	-
jgi|Tetstr1|421388|TSEL 012356.t1	-	-	-	-	-	-	-	-	-	-	-	-	-	-	-	-	-	-	-	-	-	-	-	-	-	-	-	-	-	-	-	-	-	-	-	-	-	-	-	-	-	-	-	-	-	-	-	-	-
jgi|Tetstr1|435748|TSEL 024643.t1	-	-	-	-	-	-	-	-	-	-	-	-	-	-	-	-	-	-	-	-	-	-	-	-	-	-	-	-	-	-	-	-	-	-	-	-	-	-	-	-	-	-	-	-	-	-	-	-	-
jgi|Tetstr1|448520|TSEL 035785.t1	-	-	-	-	-	-	-	-	-	-	-	-	-	-	-	-	-	-	-	-	-	-	-	-	-	-	-	-	-	-	-	-	-	-	-	-	-	-	-	-	-	-	-	-	-	-	-	-	-
jgi|Tetstr1|453734|TSEL 040687.t1	-	-	-	-	-	-	-	-	-	-	-	-	-	-	-	-	-	-	-	-	-	-	-	-	-	-	-	-	-	-	-	-	-	-	-	-	-	-	-	-	-	-	-	-	-	-	-	-	-
jgi|TrebA12 1|3921|rna-gnl|WGS:VXIU|FRX49 06295-mRNA-1 mrna FRX49 06295	-	-	-	-	-	-	-	-	-	-	-	-	-	-	-	-	-	-	-	-	-	-	-	-	-	-	-	-	-	-	-	-	-	-	-	-	-	-	-	-	-	-	-	-	-	-	-	-	-
jgi|Volca2 1|6697|Vocar.0023s0015.1	-	-	-	-	-	-	-	-	-	-	-	-	-	-	-	-	-	-	-	-	-	-	-	-	-	-	-	-	-	-	-	-	-	-	-	-	-	-	-	-	-	-	-	-	-	-	-	-	-
jgi|Mesvir1|19684|Mv09954-RA.1	L	D	T	R	L	G	L	D	N	S	F	V	W	T	C	V	K	E	G	D	V	D	S	L	K	L	L	S	A	H	G	V	D	L	F	A	C	H	G	G	R	L	H	D	L	Y	H	G	S
tr|A0A369RV93|A0A369RV93 9METZ Apoptotic protease-activating factor 1 OS Trichoplax sp. H2 OX 287889 GN TrispH2 007812 PE 4 SV 1	-	-	-	-	-	-	-	-	-	-	-	-	-	-	-	-	-	-	-	-	-	-	-	-	-	-	-	-	-	-	-	-	-	-	-	-	-	-	-	-	-	-	-	-	-	-	-	-	-
tr|A0A2B4SA85|A0A2B4SA85 STYPI Apoptotic protease-activating factor 1 OS Stylophora pistillata OX 50429 GN apaf1 PE 4 SV 1	-	-	-	-	-	-	-	-	-	-	-	-	-	-	-	-	-	-	-	-	-	-	-	-	-	-	-	-	-	-	-	-	-	-	-	-	-	-	-	-	-	-	-	-	-	-	-	-	-
tr|A0A235IQ43|A0A235IQ43 9NOSO WD REPEATS REGION domain-containing protein OS Nostoc sp. Peltigera membranacea cyanobiont 232 OX 2014531 GN CDG79 36525 PE 4 SV 1	-	-	-	-	-	-	-	-	-	-	-	-	-	-	-	-	-	-	-	-	-	-	-	-	-	-	-	-	-	-	-	-	-	-	-	-	-	-	-	-	-	-	-	-	-	-	-	-	-
tr|A0A1Z4M7A7|A0A1Z4M7A7 MICDP WD repeat protein OS Fremyella diplosiphon NIES-3275 OX 1973485 GN NIES3275 13750 PE 4 SV 1	-	-	-	-	-	-	-	-	-	-	-	-	-	-	-	-	-	-	-	-	-	-	-	-	-	-	-	-	-	-	-	-	-	-	-	-	-	-	-	-	-	-	-	-	-	-	-	-	-
sp|O14727|APAF HUMAN Apoptotic protease-activating factor 1 OS Homo sapiens OX 9606 GN APAF1 PE 1 SV 2	-	-	-	-	-	-	-	-	-	-	-	-	-	-	-	-	-	-	-	-	-	-	-	-	-	-	-	-	-	-	-	-	-	-	-	-	-	-	-	-	-	-	-	-	-	-	-	-	-
tr|A0A1Z4FQM5|A0A1Z4FQM5 9CYAN WD repeat protein OS Calothrix sp. NIES-2098 OX 1954171 GN NIES2098 06590 PE 4 SV 1	-	-	-	-	-	-	-	-	-	-	-	-	-	-	-	-	-	-	-	-	-	-	-	-	-	-	-	-	-	-	-	-	-	-	-	-	-	-	-	-	-	-	-	-	-	-	-	-	-
jgi|Chocri1|2857|XM 005715410.1	-	-	-	-	-	-	-	-	-	-	-	-	-	-	-	-	-	-	-	-	-	-	-	-	-	-	-	-	-	-	-	-	-	-	-	-	-	-	-	-	-	-	-	-	-	-	-	-	-
jgi|Chocri1|3521|XM 005715388.1	-	-	-	-	-	-	-	-	-	-	-	-	-	-	-	-	-	-	-	-	-	-	-	-	-	-	-	-	-	-	-	-	-	-	-	-	-	-	-	-	-	-	-	-	-	-	-	-	-
jgi|Graco1|9610|PXF45037.1 tr1	-	-	-	-	-	-	-	-	-	-	-	-	-	-	-	-	-	-	-	-	-	-	-	-	-	-	-	-	-	-	-	-	-	-	-	-	-	-	-	-	-	-	-	-	-	-	-	-	-
jgi|Graco1|9625|PXF45022.1 tr1	-	-	-	-	-	-	-	-	-	-	-	-	-	-	-	-	-	-	-	-	-	-	-	-	-	-	-	-	-	-	-	-	-	-	-	-	-	-	-	-	-	-	-	-	-	-	-	-	-
Q00808 delta 1-830	-	-	-	-	-	-	-	-	-	-	-	-	-	-	-	-	-	-	-	-	-	-	-	-	-	-	-	-	-	-	-	-	-	-	-	-	-	-	-	-	-	-	-	-	-	-	-	-	-
jgi|Ulvmu1|6947|UM033 0004.1	-	-	-	-	-	-	-	-	-	-	-	-	-	-	-	-	-	-	-	-	-	-	-	-	-	-	-	-	-	-	-	-	-	-	-	-	-	-	-	-	-	-	-	-	-	-	-	-	-
jgi|Astpho2|2441|Aster-05689	-	-	-	-	-	-	-	-	-	-	-	-	-	-	-	-	-	-	-	-	-	-	-	-	-	-	-	-	-	-	-	-	-	-	-	-	-	-	-	-	-	-	-	-	-	-	-	-	-
jgi|Auxeprot1|1644|XM 011401304.1	-	-	-	-	-	-	-	-	-	-	-	-	-	-	-	-	-	-	-	-	-	-	-	-	-	-	-	-	-	-	-	-	-	-	-	-	-	-	-	-	-	-	-	-	-	-	-	-	-
jgi|Botrbrau1|18437|Bobra.0072s0025.1	-	-	-	-	-	-	-	-	-	-	-	-	-	-	-	-	-	-	-	-	-	-	-	-	-	-	-	-	-	-	-	-	-	-	-	-	-	-	-	-	-	-	-	-	-	-	-	-	-
jgi|Caulen1|91263|g6499.t1	-	-	-	-	-	-	-	-	-	-	-	-	-	-	-	-	-	-	-	-	-	-	-	-	-	-	-	-	-	-	-	-	-	-	-	-	-	-	-	-	-	-	-	-	-	-	-	-	-
jgi|Caulen1|93918|g8504.t1	-	-	-	-	-	-	-	-	-	-	-	-	-	-	-	-	-	-	-	-	-	-	-	-	-	-	-	-	-	-	-	-	-	-	-	-	-	-	-	-	-	-	-	-	-	-	-	-	-
jgi|Chleu1|8914|rna-CEUSTIGMA g6995.t1	-	-	-	-	-	-	-	-	-	-	-	-	-	-	-	-	-	-	-	-	-	-	-	-	-	-	-	-	-	-	-	-	-	-	-	-	-	-	-	-	-	-	-	-	-	-	-	-	-
jgi|ChlNC64A 1|136376|IGS.gm 16 00099	-	-	-	-	-	-	-	-	-	-	-	-	-	-	-	-	-	-	-	-	-	-	-	-	-	-	-	-	-	-	-	-	-	-	-	-	-	-	-	-	-	-	-	-	-	-	-	-	-
jgi|Chloso1602 1|3237|rna-gnl|WGS:LHPG|mrna.C2E21 7573	I	H	D	Y	S	D	A	V	S	R	I	P	P	E	E	I	H	G	M	A	G	A	A	Q	H	Q	Q	V	D	M	A	A	L	E	A	E	M	R	A	L	A	Q	Q	I	Q	A	Q	P	D
jgi|Chlre5 6|6128|Cre14.g611750.t1.1	-	-	-	-	-	-	-	-	-	-	-	-	-	-	-	-	-	-	-	-	-	-	-	-	-	-	-	-	-	-	-	-	-	-	-	-	-	-	-	-	-	-	-	-	-	-	-	-	-
jgi|Chlre5 6|7610|Cre16.g678808.t1.1	-	-	-	-	-	-	-	-	-	-	-	-	-	-	-	-	-	-	-	-	-	-	-	-	-	-	-	-	-	-	-	-	-	-	-	-	-	-	-	-	-	-	-	-	-	-	-	-	-
jgi|Chrzof1|12547|UNPLg00498.t1	-	-	-	-	-	-	-	-	-	-	-	-	-	-	-	-	-	-	-	-	-	-	-	-	-	-	-	-	-	-	-	-	-	-	-	-	-	-	-	-	-	-	-	-	-	-	-	-	-
jgi|Chrzof1|13249|Cz07g26030.t1	-	-	-	-	-	-	-	-	-	-	-	-	-	-	-	-	-	-	-	-	-	-	-	-	-	-	-	-	-	-	-	-	-	-	-	-	-	-	-	-	-	-	-	-	-	-	-	-	-
jgi|Gonpec1|10004|rna10079	-	-	-	-	-	-	-	-	-	-	-	-	-	-	-	-	-	-	-	-	-	-	-	-	-	-	-	-	-	-	-	-	-	-	-	-	-	-	-	-	-	-	-	-	-	-	-	-	-
jgi|Picre1|32651|NNA 007997.t1	-	-	-	-	-	-	-	-	-	-	-	-	-	-	-	-	-	-	-	-	-	-	-	-	-	-	-	-	-	-	-	-	-	-	-	-	-	-	-	-	-	-	-	-	-	-	-	-	-
jgi|Picsp 1|2572|NSC 00803-R1 wd-40 repeat protein	-	-	-	-	-	-	-	-	-	-	-	-	-	-	-	-	-	-	-	-	-	-	-	-	-	-	-	-	-	-	-	-	-	-	-	-	-	-	-	-	-	-	-	-	-	-	-	-	-
jgi|Rapsub1|11103|Rsub 10787	-	-	-	-	-	-	-	-	-	-	-	-	-	-	-	-	-	-	-	-	-	-	-	-	-	-	-	-	-	-	-	-	-	-	-	-	-	-	-	-	-	-	-	-	-	-	-	-	-
jgi|Sceobl1|19701|snap masked-scaffold 312-processed-gene-0.79-mRNA-1	-	-	-	-	-	-	-	-	-	-	-	-	-	-	-	-	-	-	-	-	-	-	-	-	-	-	-	-	-	-	-	-	-	-	-	-	-	-	-	-	-	-	-	-	-	-	-	-	-
jgi|Sceobl1|6239|snap masked-scaffold 141-processed-gene-1.78-mRNA-1	-	-	-	-	-	-	-	-	-	-	-	-	-	-	-	-	-	-	-	-	-	-	-	-	-	-	-	-	-	-	-	-	-	-	-	-	-	-	-	-	-	-	-	-	-	-	-	-	-
jgi|Sobl393 1|13893|SZX79012.1	-	-	-	-	-	-	-	-	-	-	-	-	-	-	-	-	-	-	-	-	-	-	-	-	-	-	-	-	-	-	-	-	-	-	-	-	-	-	-	-	-	-	-	-	-	-	-	-	-
jgi|Tetstr1|421388|TSEL 012356.t1	-	-	-	-	-	-	-	-	-	-	-	-	-	-	-	-	-	-	-	-	-	-	-	-	-	-	-	-	-	-	-	-	-	-	-	-	-	-	-	-	-	-	-	-	-	-	-	-	-
jgi|Tetstr1|435748|TSEL 024643.t1	-	-	-	-	-	-	-	-	-	-	-	-	-	-	-	-	-	-	-	-	-	-	-	-	-	-	-	-	-	-	-	-	-	-	-	-	-	-	-	-	-	-	-	-	-	-	-	-	-
jgi|Tetstr1|448520|TSEL 035785.t1	-	-	-	-	-	-	-	-	-	-	-	-	-	-	-	-	-	-	-	-	-	-	-	-	-	-	-	-	-	-	-	-	-	-	-	-	-	-	-	-	-	-	-	-	-	-	-	-	-
jgi|Tetstr1|453734|TSEL 040687.t1	-	-	-	-	-	-	-	-	-	-	-	-	-	-	-	-	-	-	-	-	-	-	-	-	-	-	-	-	-	-	-	-	-	-	-	-	-	-	-	-	-	-	-	-	-	-	-	-	-
jgi|TrebA12 1|3921|rna-gnl|WGS:VXIU|FRX49 06295-mRNA-1 mrna FRX49 06295	-	-	-	-	-	-	-	-	-	-	-	-	-	-	-	-	-	-	-	-	-	-	-	-	-	-	-	-	-	-	-	-	-	-	-	-	-	-	-	-	-	-	-	-	-	-	-	-	-
jgi|Volca2 1|6697|Vocar.0023s0015.1	-	-	-	-	-	-	-	-	-	-	-	-	-	-	-	-	-	-	-	-	-	-	-	-	-	-	-	-	-	-	-	-	-	-	-	-	-	-	-	-	-	-	-	-	-	-	-	-	-
jgi|Mesvir1|19684|Mv09954-RA.1	T	D	G	E	G	L	T	A	L	H	L	L	L	L	P	D	K	Y	P	R	G	E	E	E	E	E	E	E	L	A	V	S	Y	G	V	V	A	A	L	L	I	S	H	S	K	R	H	A	E
tr|A0A369RV93|A0A369RV93 9METZ Apoptotic protease-activating factor 1 OS Trichoplax sp. H2 OX 287889 GN TrispH2 007812 PE 4 SV 1	-	-	-	-	-	-	-	-	-	-	-	-	-	-	-	-	-	-	-	-	-	-	-	-	-	-	-	-	-	-	-	-	-	-	-	-	-	-	-	-	-	-	-	-	-	-	-	-	-
tr|A0A2B4SA85|A0A2B4SA85 STYPI Apoptotic protease-activating factor 1 OS Stylophora pistillata OX 50429 GN apaf1 PE 4 SV 1	-	-	-	-	-	-	-	-	-	-	-	-	-	-	-	-	-	-	-	-	-	-	-	-	-	-	-	-	-	-	-	-	-	-	-	-	-	-	-	-	-	-	-	-	-	-	-	-	-
tr|A0A235IQ43|A0A235IQ43 9NOSO WD REPEATS REGION domain-containing protein OS Nostoc sp. Peltigera membranacea cyanobiont 232 OX 2014531 GN CDG79 36525 PE 4 SV 1	-	-	-	-	-	-	-	-	-	-	-	-	-	-	-	-	-	-	-	-	-	-	-	-	-	-	-	-	-	-	-	-	-	-	-	-	-	-	-	-	-	-	-	-	-	-	-	-	-
tr|A0A1Z4M7A7|A0A1Z4M7A7 MICDP WD repeat protein OS Fremyella diplosiphon NIES-3275 OX 1973485 GN NIES3275 13750 PE 4 SV 1	-	-	-	-	-	-	-	-	-	-	-	-	-	-	-	-	-	-	-	-	-	-	-	-	-	-	-	-	-	-	-	-	-	-	-	-	-	-	-	-	-	-	-	-	-	-	-	-	-
sp|O14727|APAF HUMAN Apoptotic protease-activating factor 1 OS Homo sapiens OX 9606 GN APAF1 PE 1 SV 2	-	-	-	-	-	-	-	-	-	-	-	-	-	-	-	-	-	-	-	-	-	-	-	-	-	-	-	-	-	-	-	-	-	-	-	-	-	-	-	-	-	-	-	-	-	-	-	-	-
tr|A0A1Z4FQM5|A0A1Z4FQM5 9CYAN WD repeat protein OS Calothrix sp. NIES-2098 OX 1954171 GN NIES2098 06590 PE 4 SV 1	-	-	-	-	-	-	-	-	-	-	-	-	-	-	-	-	-	-	-	-	-	-	-	-	-	-	-	-	-	-	-	-	-	-	-	-	-	-	-	-	-	-	-	-	-	-	-	-	-
jgi|Chocri1|2857|XM 005715410.1	-	-	-	-	-	-	-	-	-	-	-	-	-	-	-	-	-	-	-	-	-	-	-	-	-	-	-	-	-	-	-	-	-	-	-	-	-	-	-	-	-	-	-	-	-	-	-	-	-
jgi|Chocri1|3521|XM 005715388.1	-	-	-	-	-	-	-	-	-	-	-	-	-	-	-	-	-	-	-	-	-	-	-	-	-	-	-	-	-	-	-	-	-	-	-	-	-	-	-	-	-	-	-	-	-	-	-	-	-
jgi|Graco1|9610|PXF45037.1 tr1	-	-	-	-	-	-	-	-	-	-	-	-	-	-	-	-	-	-	-	-	-	-	-	-	-	-	-	-	-	-	-	-	-	-	-	-	-	-	-	-	-	-	-	-	-	-	-	-	-
jgi|Graco1|9625|PXF45022.1 tr1	-	-	-	-	-	-	-	-	-	-	-	-	-	-	-	-	-	-	-	-	-	-	-	-	-	-	-	-	-	-	-	-	-	-	-	-	-	-	-	-	-	-	-	-	-	-	-	-	-
Q00808 delta 1-830	-	-	-	-	-	-	-	-	-	-	-	-	-	-	-	-	-	-	-	-	-	-	-	-	-	-	-	-	-	-	-	-	-	-	-	-	-	-	-	-	-	-	-	-	-	-	-	-	-
jgi|Ulvmu1|6947|UM033 0004.1	-	-	-	-	-	-	-	-	-	-	-	-	-	-	-	-	-	-	-	-	-	-	-	-	-	-	-	-	-	-	-	-	-	-	-	-	-	-	-	-	-	-	-	-	-	-	-	-	-
jgi|Astpho2|2441|Aster-05689	-	-	-	-	-	-	-	-	-	-	-	-	-	-	-	-	-	-	-	-	-	-	-	-	-	-	-	-	-	-	-	-	-	-	-	-	-	-	-	-	-	-	-	-	-	-	-	-	-
jgi|Auxeprot1|1644|XM 011401304.1	-	-	-	-	-	-	-	-	-	-	-	-	-	-	-	-	-	-	-	-	-	-	-	-	-	-	-	-	-	-	-	-	-	-	-	-	-	-	-	-	-	-	-	-	-	-	-	-	-
jgi|Botrbrau1|18437|Bobra.0072s0025.1	-	-	-	-	-	-	-	-	-	-	-	-	-	-	-	-	-	-	-	-	-	-	-	-	-	-	-	-	-	-	-	-	-	-	-	-	-	-	-	-	-	-	-	-	-	-	-	-	-
jgi|Caulen1|91263|g6499.t1	-	-	-	-	-	-	-	-	-	-	-	-	-	-	-	-	-	-	-	-	-	-	-	-	-	-	-	-	-	-	-	-	-	-	-	-	-	-	-	-	-	-	-	-	-	-	-	-	-
jgi|Caulen1|93918|g8504.t1	-	-	-	-	-	-	-	-	-	-	-	-	-	-	-	-	-	-	-	-	-	-	-	-	-	-	-	-	-	-	-	-	-	-	-	-	-	-	-	-	-	-	-	-	-	-	-	-	-
jgi|Chleu1|8914|rna-CEUSTIGMA g6995.t1	-	-	-	-	-	-	-	-	-	-	-	-	-	-	-	-	-	-	-	-	-	-	-	-	-	-	-	-	-	-	-	-	-	-	-	-	-	-	-	-	-	-	-	-	-	-	-	-	-
jgi|ChlNC64A 1|136376|IGS.gm 16 00099	-	-	-	-	-	-	-	-	-	-	-	-	-	-	-	-	-	-	-	-	-	-	-	-	-	-	-	-	-	-	-	-	-	-	-	-	-	-	-	-	-	-	-	-	-	-	-	-	-
jgi|Chloso1602 1|3237|rna-gnl|WGS:LHPG|mrna.C2E21 7573	G	E	K	K	Q	Q	C	K	Q	S	L	V	N	A	S	G	V	A	F	M	C	S	F	R	M	G	V	G	I	T	L	G	G	G	R	G	F	V	M	G	R	L	P	D	G	R	W	S	A
jgi|Chlre5 6|6128|Cre14.g611750.t1.1	-	-	-	-	-	-	-	-	-	-	-	-	-	-	-	-	-	-	-	-	-	-	-	-	-	-	-	-	-	-	-	-	-	-	-	-	-	-	-	-	-	-	-	-	-	-	-	-	-
jgi|Chlre5 6|7610|Cre16.g678808.t1.1	-	-	-	-	-	-	-	-	-	-	-	-	-	-	-	-	-	-	-	-	-	-	-	-	-	-	-	-	-	-	-	-	-	-	-	-	-	-	-	-	-	-	-	-	-	-	-	-	-
jgi|Chrzof1|12547|UNPLg00498.t1	-	-	-	-	-	-	-	-	-	-	-	-	-	-	-	-	-	-	-	-	-	-	-	-	-	-	-	-	-	-	-	-	-	-	-	-	-	-	-	-	-	-	-	-	-	-	-	-	-
jgi|Chrzof1|13249|Cz07g26030.t1	-	-	-	-	-	-	-	-	-	-	-	-	-	-	-	-	-	-	-	-	-	-	-	-	-	-	-	-	-	-	-	-	-	-	-	-	-	-	-	-	-	-	-	-	-	-	-	-	-
jgi|Gonpec1|10004|rna10079	-	-	-	-	-	-	-	-	-	-	-	-	-	-	-	-	-	-	-	-	-	-	-	-	-	-	-	-	-	-	-	-	-	-	-	-	-	-	-	-	-	-	-	-	-	-	-	-	-
jgi|Picre1|32651|NNA 007997.t1	-	-	-	-	-	-	-	-	-	-	-	-	-	-	-	-	-	-	-	-	-	-	-	-	-	-	-	-	-	-	-	-	-	-	-	-	-	-	-	-	-	-	-	-	-	-	-	-	-
jgi|Picsp 1|2572|NSC 00803-R1 wd-40 repeat protein	-	-	-	-	-	-	-	-	-	-	-	-	-	-	-	-	-	-	-	-	-	-	-	-	-	-	-	-	-	-	-	-	-	-	-	-	-	-	-	-	-	-	-	-	-	-	-	-	-
jgi|Rapsub1|11103|Rsub 10787	-	-	-	-	-	-	-	-	-	-	-	-	-	-	-	-	-	-	-	-	-	-	-	-	-	-	-	-	-	-	-	-	-	-	-	-	-	-	-	-	-	-	-	-	-	-	-	-	-
jgi|Sceobl1|19701|snap masked-scaffold 312-processed-gene-0.79-mRNA-1	-	-	-	-	-	-	-	-	-	-	-	-	-	-	-	-	-	-	-	-	-	-	-	-	-	-	-	-	-	-	-	-	-	-	-	-	-	-	-	-	-	-	-	-	-	-	-	-	-
jgi|Sceobl1|6239|snap masked-scaffold 141-processed-gene-1.78-mRNA-1	-	-	-	-	-	-	-	-	-	-	-	-	-	-	-	-	-	-	-	-	-	-	-	-	-	-	-	-	-	-	-	-	-	-	-	-	-	-	-	-	-	-	-	-	-	-	-	-	-
jgi|Sobl393 1|13893|SZX79012.1	-	-	-	-	-	-	-	-	-	-	-	-	-	-	-	-	-	-	-	-	-	-	-	-	-	-	-	-	-	-	-	-	-	-	-	-	-	-	-	-	-	-	-	-	-	-	-	-	-
jgi|Tetstr1|421388|TSEL 012356.t1	-	-	-	-	-	-	-	-	-	-	-	-	-	-	-	-	-	-	-	-	-	-	-	-	-	-	-	-	-	-	-	-	-	-	-	-	-	-	-	-	-	-	-	-	-	-	-	-	-
jgi|Tetstr1|435748|TSEL 024643.t1	-	-	-	-	-	-	-	-	-	-	-	-	-	-	-	-	-	-	-	-	-	-	-	-	-	-	-	-	-	-	-	-	-	-	-	-	-	-	-	-	-	-	-	-	-	-	-	-	-
jgi|Tetstr1|448520|TSEL 035785.t1	-	-	-	-	-	-	-	-	-	-	-	-	-	-	-	-	-	-	-	-	-	-	-	-	-	-	-	-	-	-	-	-	-	-	-	-	-	-	-	-	-	-	-	-	-	-	-	-	-
jgi|Tetstr1|453734|TSEL 040687.t1	-	-	-	-	-	-	-	-	-	-	-	-	-	-	-	-	-	-	-	-	-	-	-	-	-	-	-	-	-	-	-	-	-	-	-	-	-	-	-	-	-	-	-	-	-	-	-	-	-
jgi|TrebA12 1|3921|rna-gnl|WGS:VXIU|FRX49 06295-mRNA-1 mrna FRX49 06295	-	-	-	-	-	-	-	-	-	-	-	-	-	-	-	-	-	-	-	-	-	-	-	-	-	-	-	-	-	-	-	-	-	-	-	-	-	-	-	-	-	-	-	-	-	-	-	-	-
jgi|Volca2 1|6697|Vocar.0023s0015.1	-	-	-	-	-	-	-	-	-	-	-	-	-	-	-	-	-	-	-	-	-	-	-	-	-	-	-	-	-	-	-	-	-	-	-	-	-	-	-	-	-	-	-	-	-	-	-	-	-
jgi|Mesvir1|19684|Mv09954-RA.1	R	K	H	Y	V	L	L	R	E	L	A	Q	R	G	R	M	E	T	A	L	A	K	G	Q	P	R	S	A	Y	A	T	G	D	D	A	V	V	C	A	Q	W	M	C	D	V	A	P	Q	D
tr|A0A369RV93|A0A369RV93 9METZ Apoptotic protease-activating factor 1 OS Trichoplax sp. H2 OX 287889 GN TrispH2 007812 PE 4 SV 1	-	-	-	-	-	-	-	-	-	-	-	-	-	-	-	-	-	-	-	-	-	-	-	-	-	-	-	-	-	-	-	-	-	-	-	-	-	-	-	-	-	-	-	-	-	-	-	-	-
tr|A0A2B4SA85|A0A2B4SA85 STYPI Apoptotic protease-activating factor 1 OS Stylophora pistillata OX 50429 GN apaf1 PE 4 SV 1	-	-	-	-	-	-	-	-	-	-	-	-	-	-	-	-	-	-	-	-	-	-	-	-	-	-	-	-	-	-	-	-	-	-	-	-	-	-	-	-	-	-	-	-	-	-	-	-	-
tr|A0A235IQ43|A0A235IQ43 9NOSO WD REPEATS REGION domain-containing protein OS Nostoc sp. Peltigera membranacea cyanobiont 232 OX 2014531 GN CDG79 36525 PE 4 SV 1	-	-	-	-	-	-	-	-	-	-	-	-	-	-	-	-	-	-	-	-	-	-	-	-	-	-	-	-	-	-	-	-	-	-	-	-	-	-	-	-	-	-	-	-	-	-	-	-	-
tr|A0A1Z4M7A7|A0A1Z4M7A7 MICDP WD repeat protein OS Fremyella diplosiphon NIES-3275 OX 1973485 GN NIES3275 13750 PE 4 SV 1	-	-	-	-	-	-	-	-	-	-	-	-	-	-	-	-	-	-	-	-	-	-	-	-	-	-	-	-	-	-	-	-	-	-	-	-	-	-	-	-	-	-	-	-	-	-	-	-	-
sp|O14727|APAF HUMAN Apoptotic protease-activating factor 1 OS Homo sapiens OX 9606 GN APAF1 PE 1 SV 2	-	-	-	-	-	-	-	-	-	-	-	-	-	-	-	-	-	-	-	-	-	-	-	-	-	-	-	-	-	-	-	-	-	-	-	-	-	-	-	-	-	-	-	-	-	-	-	-	-
tr|A0A1Z4FQM5|A0A1Z4FQM5 9CYAN WD repeat protein OS Calothrix sp. NIES-2098 OX 1954171 GN NIES2098 06590 PE 4 SV 1	-	-	-	-	-	-	-	-	-	-	-	-	-	-	-	-	-	-	-	-	-	-	-	-	-	-	-	-	-	-	-	-	-	-	-	-	-	-	-	-	-	-	-	-	-	-	-	-	-
jgi|Chocri1|2857|XM 005715410.1	-	-	-	-	-	-	-	-	-	-	-	-	-	-	-	-	-	-	-	-	-	-	-	-	-	-	-	-	-	-	-	-	-	-	-	-	-	-	-	-	-	-	-	-	-	-	-	-	-
jgi|Chocri1|3521|XM 005715388.1	-	-	-	-	-	-	-	-	-	-	-	-	-	-	-	-	-	-	-	-	-	-	-	-	-	-	-	-	-	-	-	-	-	-	-	-	-	-	-	-	-	-	-	-	-	-	-	-	-
jgi|Graco1|9610|PXF45037.1 tr1	-	-	-	-	-	-	-	-	-	-	-	-	-	-	-	-	-	-	-	-	-	-	-	-	-	-	-	-	-	-	-	-	-	-	-	-	-	-	-	-	-	-	-	-	-	-	-	-	-
jgi|Graco1|9625|PXF45022.1 tr1	-	-	-	-	-	-	-	-	-	-	-	-	-	-	-	-	-	-	-	-	-	-	-	-	-	-	-	-	-	-	-	-	-	-	-	-	-	-	-	-	-	-	-	-	-	-	-	-	-
Q00808 delta 1-830	-	-	-	-	-	-	-	-	-	-	-	-	-	-	-	-	-	-	-	-	-	-	-	-	-	-	-	-	-	-	-	-	-	-	-	-	-	-	-	-	-	-	-	-	-	-	-	-	-
jgi|Ulvmu1|6947|UM033 0004.1	-	-	-	-	-	-	-	-	-	-	-	-	-	-	-	-	-	-	-	-	-	-	-	-	-	-	-	-	-	-	-	-	-	-	-	-	-	-	-	-	-	-	-	-	-	-	-	-	-
jgi|Astpho2|2441|Aster-05689	-	-	-	-	-	-	-	-	-	-	-	-	-	-	-	-	-	-	-	-	-	-	-	-	-	-	-	-	-	-	-	-	-	-	-	-	-	-	-	-	-	-	-	-	-	-	-	-	-
jgi|Auxeprot1|1644|XM 011401304.1	-	-	-	-	-	-	-	-	-	-	-	-	-	-	-	-	-	-	-	-	-	-	-	-	-	-	-	-	-	-	-	-	-	-	-	-	-	-	-	-	-	-	-	-	-	-	-	-	-
jgi|Botrbrau1|18437|Bobra.0072s0025.1	-	-	-	-	-	-	-	-	-	-	-	-	-	-	-	-	-	-	-	-	-	-	-	-	-	-	-	-	-	-	-	-	-	-	-	-	-	-	-	-	-	-	-	-	-	-	-	-	-
jgi|Caulen1|91263|g6499.t1	-	-	-	-	-	-	-	-	-	-	-	-	-	-	-	-	-	-	-	-	-	-	-	-	-	-	-	-	-	-	-	-	-	-	-	-	-	-	-	-	-	-	-	-	-	-	-	-	-
jgi|Caulen1|93918|g8504.t1	-	-	-	-	-	-	-	-	-	-	-	-	-	-	-	-	-	-	-	-	-	-	-	-	-	-	-	-	-	-	-	-	-	-	-	-	-	-	-	-	-	-	-	-	-	-	-	-	-
jgi|Chleu1|8914|rna-CEUSTIGMA g6995.t1	-	-	-	-	-	-	-	-	-	-	-	-	-	-	-	-	-	-	-	-	-	-	-	-	-	-	-	-	-	-	-	-	-	-	-	-	-	-	-	-	-	-	-	-	-	-	-	-	-
jgi|ChlNC64A 1|136376|IGS.gm 16 00099	-	-	-	-	-	-	-	-	-	-	-	-	-	-	-	-	-	-	-	-	-	-	-	-	-	-	-	-	-	-	-	-	-	-	-	-	-	-	-	-	-	-	-	-	-	-	-	-	-
jgi|Chloso1602 1|3237|rna-gnl|WGS:LHPG|mrna.C2E21 7573	F	S	V	A	H	G	A	I	V	D	F	S	A	Q	G	S	H	Y	Q	L	A	H	D	K	N	T	G	L	Y	G	Q	A	A	T	V	Q	D	I	L	G	G	Q	V	E	T	P	T	A	L
jgi|Chlre5 6|6128|Cre14.g611750.t1.1	-	-	-	-	-	-	-	-	-	-	-	-	-	-	-	-	-	-	-	-	-	-	-	-	-	-	-	-	-	-	-	-	-	-	-	-	-	-	-	-	-	-	-	-	-	-	-	-	-
jgi|Chlre5 6|7610|Cre16.g678808.t1.1	-	-	-	-	-	-	-	-	-	-	-	-	-	-	-	-	-	-	-	-	-	-	-	-	-	-	-	-	-	-	-	-	-	-	-	-	-	-	-	-	-	-	-	-	-	-	-	-	-
jgi|Chrzof1|12547|UNPLg00498.t1	-	-	-	-	-	-	-	-	-	-	-	-	-	-	-	-	-	-	-	-	-	-	-	-	-	-	-	-	-	-	-	-	-	-	-	-	-	-	-	-	-	-	-	-	-	-	-	-	-
jgi|Chrzof1|13249|Cz07g26030.t1	-	-	-	-	-	-	-	-	-	-	-	-	-	-	-	-	-	-	-	-	-	-	-	-	-	-	-	-	-	-	-	-	-	-	-	-	-	-	-	-	-	-	-	-	-	-	-	-	-
jgi|Gonpec1|10004|rna10079	-	-	-	-	-	-	-	-	-	-	-	-	-	-	-	-	-	-	-	-	-	-	-	-	-	-	-	-	-	-	-	-	-	-	-	-	-	-	-	-	-	-	-	-	-	-	-	-	-
jgi|Picre1|32651|NNA 007997.t1	-	-	-	-	-	-	-	-	-	-	-	-	-	-	-	-	-	-	-	-	-	-	-	-	-	-	-	-	-	-	-	-	-	-	-	-	-	-	-	-	-	-	-	-	-	-	-	-	-
jgi|Picsp 1|2572|NSC 00803-R1 wd-40 repeat protein	-	-	-	-	-	-	-	-	-	-	-	-	-	-	-	-	-	-	-	-	-	-	-	-	-	-	-	-	-	-	-	-	-	-	-	-	-	-	-	-	-	-	-	-	-	-	-	-	-
jgi|Rapsub1|11103|Rsub 10787	-	-	-	-	-	-	-	-	-	-	-	-	-	-	-	-	-	-	-	-	-	-	-	-	-	-	-	-	-	-	-	-	-	-	-	-	-	-	-	-	-	-	-	-	-	-	-	-	-
jgi|Sceobl1|19701|snap masked-scaffold 312-processed-gene-0.79-mRNA-1	-	-	-	-	-	-	-	-	-	-	-	-	-	-	-	-	-	-	-	-	-	-	-	-	-	-	-	-	-	-	-	-	-	-	-	-	-	-	-	-	-	-	-	-	-	-	-	-	-
jgi|Sceobl1|6239|snap masked-scaffold 141-processed-gene-1.78-mRNA-1	-	-	-	-	-	-	-	-	-	-	-	-	-	-	-	-	-	-	-	-	-	-	-	-	-	-	-	-	-	-	-	-	-	-	-	-	-	-	-	-	-	-	-	-	-	-	-	-	-
jgi|Sobl393 1|13893|SZX79012.1	-	-	-	-	-	-	-	-	-	-	-	-	-	-	-	-	-	-	-	-	-	-	-	-	-	-	-	-	-	-	-	-	-	-	-	-	-	-	-	-	-	-	-	-	-	-	-	-	-
jgi|Tetstr1|421388|TSEL 012356.t1	-	-	-	-	-	-	-	-	-	-	-	-	-	-	-	-	-	-	-	-	-	-	-	-	-	-	-	-	-	-	-	-	-	-	-	-	-	-	-	-	-	-	-	-	-	-	-	-	-
jgi|Tetstr1|435748|TSEL 024643.t1	-	-	-	-	-	-	-	-	-	-	-	-	-	-	-	-	-	-	-	-	-	-	-	-	-	-	-	-	-	-	-	-	-	-	-	-	-	-	-	-	-	-	-	-	-	-	-	-	-
jgi|Tetstr1|448520|TSEL 035785.t1	-	-	-	-	-	-	-	-	-	-	-	-	-	-	-	-	-	-	-	-	-	-	-	-	-	-	-	-	-	-	-	-	-	-	-	-	-	-	-	-	-	-	-	-	-	-	-	-	-
jgi|Tetstr1|453734|TSEL 040687.t1	-	-	-	-	-	-	-	-	-	-	-	-	-	-	-	-	-	-	-	-	-	-	-	-	-	-	-	-	-	-	-	-	-	-	-	-	-	-	-	-	-	-	-	-	-	-	-	-	-
jgi|TrebA12 1|3921|rna-gnl|WGS:VXIU|FRX49 06295-mRNA-1 mrna FRX49 06295	-	-	-	-	-	-	-	-	-	-	-	-	-	-	-	-	-	-	-	-	-	-	-	-	-	-	-	-	-	-	-	-	-	-	-	-	-	-	-	-	-	-	-	-	-	-	-	-	-
jgi|Volca2 1|6697|Vocar.0023s0015.1	-	-	-	-	-	-	-	-	-	-	-	-	-	-	-	-	-	-	-	-	-	-	-	-	-	-	-	-	-	-	-	-	-	-	-	-	-	-	-	-	-	-	-	-	-	-	-	-	-
jgi|Mesvir1|19684|Mv09954-RA.1	-	-	-	-	-	-	-	-	-	-	-	-	-	-	-	-	-	-	-	-	-	-	-	-	-	-	-	-	-	-	-	-	-	-	-	-	-	-	-	-	-	-	-	-	-	-	-	-	-
tr|A0A369RV93|A0A369RV93 9METZ Apoptotic protease-activating factor 1 OS Trichoplax sp. H2 OX 287889 GN TrispH2 007812 PE 4 SV 1	-	-	-	-	-	-	-	-	-	-	-	-	-	-	-	-	-	-	-	-	-	-	-	-	-	-	-	-	-	-	-	-	-	-	-	-	-	-	-	-	-	-	-	-	-	-	-	-	-
tr|A0A2B4SA85|A0A2B4SA85 STYPI Apoptotic protease-activating factor 1 OS Stylophora pistillata OX 50429 GN apaf1 PE 4 SV 1	-	-	-	-	-	-	-	-	-	-	-	-	-	-	-	-	-	-	-	-	-	-	-	-	-	-	-	-	-	-	-	-	-	-	-	-	-	-	-	-	-	-	-	-	-	-	-	-	-
tr|A0A235IQ43|A0A235IQ43 9NOSO WD REPEATS REGION domain-containing protein OS Nostoc sp. Peltigera membranacea cyanobiont 232 OX 2014531 GN CDG79 36525 PE 4 SV 1	-	-	-	-	-	-	-	-	-	-	-	-	-	-	-	-	-	-	-	-	-	-	-	-	-	-	-	-	-	-	-	-	-	-	-	-	-	-	-	-	-	-	-	-	-	-	-	-	-
tr|A0A1Z4M7A7|A0A1Z4M7A7 MICDP WD repeat protein OS Fremyella diplosiphon NIES-3275 OX 1973485 GN NIES3275 13750 PE 4 SV 1	-	-	-	-	-	-	-	-	-	-	-	-	-	-	-	-	-	-	-	-	-	-	-	-	-	-	-	-	-	-	-	-	-	-	-	-	-	-	-	-	-	-	-	-	-	-	-	-	-
sp|O14727|APAF HUMAN Apoptotic protease-activating factor 1 OS Homo sapiens OX 9606 GN APAF1 PE 1 SV 2	-	-	-	-	-	-	-	-	-	-	-	-	-	-	-	-	-	-	-	-	-	-	-	-	-	-	-	-	-	-	-	-	-	-	-	-	-	-	-	-	-	-	-	-	-	-	-	-	-
tr|A0A1Z4FQM5|A0A1Z4FQM5 9CYAN WD repeat protein OS Calothrix sp. NIES-2098 OX 1954171 GN NIES2098 06590 PE 4 SV 1	-	-	-	-	-	-	-	-	-	-	-	-	-	-	-	-	-	-	-	-	-	-	-	-	-	-	-	-	-	-	-	-	-	-	-	-	-	-	-	-	-	-	-	-	-	-	-	-	-
jgi|Chocri1|2857|XM 005715410.1	-	-	-	-	-	-	-	-	-	-	-	-	-	-	-	-	-	-	-	-	-	-	-	-	-	-	-	-	-	-	-	-	-	-	-	-	-	-	-	-	-	-	-	-	-	-	-	-	-
jgi|Chocri1|3521|XM 005715388.1	-	-	-	-	-	-	-	-	-	-	-	-	-	-	-	-	-	-	-	-	-	-	-	-	-	-	-	-	-	-	-	-	-	-	-	-	-	-	-	-	-	-	-	-	-	-	-	-	-
jgi|Graco1|9610|PXF45037.1 tr1	-	-	-	-	-	-	-	-	-	-	-	-	-	-	-	-	-	-	-	-	-	-	-	-	-	-	-	-	-	-	-	-	-	-	-	-	-	-	-	-	-	-	-	-	-	-	-	-	-
jgi|Graco1|9625|PXF45022.1 tr1	-	-	-	-	-	-	-	-	-	-	-	-	-	-	-	-	-	-	-	-	-	-	-	-	-	-	-	-	-	-	-	-	-	-	-	-	-	-	-	-	-	-	-	-	-	-	-	-	-
Q00808 delta 1-830	-	-	-	-	-	-	-	-	-	-	-	-	-	-	-	-	-	-	-	-	-	-	-	-	-	-	-	-	-	-	-	-	-	-	-	-	-	-	-	-	-	-	-	-	-	-	-	-	-
[truncated: 72 more columns]
